# Supplementary material for: Integrating Network Pharmacology and Transcriptomic Strategies to Explore the Pharmacological Mechanism of Hydroxysafflor Yellow A in Delaying Liver Aging
Source: Int J Mol Sci. 2022 Nov 18;23(22):14281. doi: 10.3390/ijms232214281 (PMC9697017; doi:10.3390/ijms232214281)
Supplement: Supplementary file 1 [file ijms-23-14281-s001.zip]

Archive with 8 entries (8 files):
- Supplementary File S1.xlsx
- Supplementary File S2.xlsx
- Supplementary File S3.xlsx
- Supplementary File S4.xlsx
- Supplementary File S5.xlsx
- Supplementary File S6.xlsx
- Supplementary File S7.xlsx
- Supplementary material.pdf
