# Supplementary material for: Integrating Network Pharmacology and Transcriptomic Strategies to Explore the Pharmacological Mechanism of Hydroxysafflor Yellow A in Delaying Liver Aging
Source: Int J Mol Sci. 2022 Nov 18;23(22):14281. doi: 10.3390/ijms232214281 (PMC9697017; doi:10.3390/ijms232214281)
Supplement: Supplementary file 1 [file ijms-23-14281-s001.zip › Supplementary File S1.xlsx]

## Sheet: Sheet1
Target information of HSYA in delaying liver aging in network pharmacology
No.	Gene symbol	Uniprot ID	Protein name
1	NPR3	P17342	Nitrogen permease regulator 3
2	RTN4R	H7C0V4	Reticulon-4 receptor
3	NUDT9	D6R8Z6	ADP-ribose pyrophosphatase, mitochondrial
4	HCK	P08631	Tyrosine-protein kinase HCK
5	PPID	Q08752	Peptidyl-prolyl cis-trans isomerase D
6	AMY1A	P0DUB6	Alpha-amylase 1A
7	CA1	P00915	Carbonic anhydrase 1
8	FCAR	P24071	Immunoglobulin alpha Fc receptor
9	GSTP1	P09211	Glutathione S-transferase P
10	CHI3L1	P36222	Chitinase-3-like protein 1
11	DDX6	P26196	Probable ATP-dependent RNA helicase DDX6
12	GBA	P04062	Lysosomal acid glucosylceramidase
13	CA12	O43570	Carbonic anhydrase 12
14	TGFBR2	P37173	TGF-beta receptor type-2
15	PDE4B	Q07343	cAMP-specific 3',5'-cyclic phosphodiesterase 4B
16	ADA	P00813	Adenosine deaminase
17	FBP1	P09467	Fructose-1,6-bisphosphatase 1
18	PIM1	P11309	Serine/threonine-protein kinase pim-1
19	ITPR1	Q14643	Inositol 1,4,5-trisphosphate receptor type 1
20	CMA1	P23946	Chymase
21	RETN	Q9HD89	Resistin
22	PNP	P00491	Purine nucleoside phosphorylase
23	RNASE1	P07998	Ribonuclease pancreatic
24	CHEK1	O14757	Serine/threonine-protein kinase Chk1
25	NAGA	P17050	Alpha-N-acetylgalactosaminidase
26	FAP	Q12884	Prolyl endopeptidase FAP
27	PVALB	P20472	Parvalbumin alpha
28	HSPA8	P11142	Heat shock cognate 71 kDa protein
29	EGFR	P00533	Epidermal growth factor receptor
30	PYGM	P11217	Glycogen phosphorylase, muscle form
31	BCHE	P06276	Cholinesterase
32	SYT1	P21579	Synaptotagmin-1
33	CA2	P00918	Carbonic anhydrase 2
34	LYZ	P61626	Lysozyme C
35	CTSV	O60911	Cathepsin L2
36	ICAM2	P13598	Intercellular adhesion molecule 2
37	ESR2	Q92731	Estrogen receptor beta
38	CDK2	P24941	Cyclin-dependent kinase 2
39	MBL2	P11226	Mannose-binding protein C
40	F2	P00734	Prothrombin
41	TPI1	P60174	Triosephosphate isomerase
42	DCD	P81605	Dermcidin
43	CRP	P02741	C-reactive protein
44	AZGP1	P25311	Zinc-alpha-2-glycoprotein
45	ANXA5	P08758	Annexin A5
46	ACP5	P13686	Tartrate-resistant acid phosphatase type 5
47	BCKDK	O14874	Protein-serine/threonine kinase
48	PYGL	P06737	Glycogen phosphorylase, liver form
49	AHCY	P23526	Adenosylhomocysteinase
50	AKR1B1	P15121	Aldo-keto reductase family 1, member B1 (Aldose reductase), isoform CRA_a
51	PTS	Q03393	6-pyruvoyltetrahydropterin synthase
52	ESR1	P03372	Estrogen receptor beta
53	PURA	Q00577	Transcriptional activator protein Pur-alpha
54	AMD1	P17707	S-adenosylmethionine decarboxylase proenzyme
55	PLK1	P53350	Serine/threonine-protein kinase PLK1
56	MIF	P03971	Muellerian-inhibiting factor
57	CRAT	P43155	Carnitine O-acetyltransferase
58	GSR	P00390	Glutathione reductase, mitochondrial
59	ANG	P03950	Angiogenin
60	CEL	P19835	Bile salt-activated lipase
61	MAPK1	P28482	Mitogen-activated protein kinase 1
62	BMP7	P18075	Bone morphogenetic protein 7
63	MAT1A	Q00266	S-adenosylmethionine synthase isoform type-1
64	BAG1	Q99933	BAG family molecular chaperone regulator 1
65	HINT1	P49773	Adenosine 5'-monophosphoramidase HINT1
66	PNPO	Q9NVS9	Pyridoxine-5'-phosphate oxidase
67	LDHA	P00338	L-lactate dehydrogenase A chain
68	ARG1	P05089	Arginase-1
69	PRKACA	P17252	Protein kinase C alpha type
70	CS	O75390	Citrate synthase, mitochondrial
71	UNG	P13051	Uracil-DNA glycosylase
72	PGR	P06401	Progesterone receptor
73	IGF1R	P08069	Insulin-like growth factor 1 receptor
74	RAD50	Q92878	DNA repair protein RAD50
75	MTHFD1	P11586	C-1-tetrahydrofolate synthase, cytoplasmic
76	ENO1	P06733	Alpha-enolase
77	FMO1	Q01740	Dimethylaniline monooxygenase [N-oxide-forming] 1
78	IMPDH2	P12268	Inosine-5'-monophosphate dehydrogenase 2
79	TNK2	Q07912	Activated CDC42 kinase 1
80	NOS1	P29475	Nitric oxide synthase, brain
81	NOS2	P35228	Nitric oxide synthase, inducible
82	DPYD	Q12882	Dihydropyrimidine dehydrogenase [NADP(+)]
83	CTSS	P25774	Cathepsin S
84	PCBD1	P61457	Pterin-4-alpha-carbinolamine dehydratase
85	ARAF	P10398	Serine/threonine-protein kinase A-Raf
86	PARP1	P09874	Poly [ADP-ribose] polymerase 1
87	HK1	P19367	Hexokinase-1
88	ACVR2A	P27037	Activin receptor type-2A
89	DPP4	P27487	Dipeptidyl peptidase 4
90	MAG	P20916	Myelin-associated glycoprotein
91	TYR	P14679	Tyrosinase
92	CD22	P20273	B-cell receptor CD22
93	CASP1	P29466	Caspase-1
94	ADORA1	P30542	Adenosine receptor A1
95	P2RY4	P51582	P2Y purinoceptor 4
96	P2RY2	P41231	P2Y purinoceptor 2
97	P2RY6	Q15077	P2Y purinoceptor 6
98	CA7	P43166	Carbonic anhydrase 7
99	CA3	P07451	Carbonic anhydrase 3
100	CA4	P22748	Carbonic anhydrase 4
101	PRKCD	Q05655	Protein kinase C delta type
102	PTPN1	P18031	Tyrosine-protein phosphatase non-receptor type 1
103	AR	P10275	Androgen receptor
104	POLK	Q9UBT6	DNA polymerase kappa
105	PRKCA	P17252	Protein kinase C alpha type
106	CDC25B	P30305	M-phase inducer phosphatase 2
107	PDE5A	O76074	cGMP-specific 3',5'-cyclic phosphodiesterase
108	PDE4D	Q08499	cAMP-specific 3',5'-cyclic phosphodiesterase 4D
109	PDE9A	O76083	High affinity cGMP-specific 3',5'-cyclic phosphodiesterase 9A
110	CA6	P23280	Carbonic anhydrase 6
111	CA5B	Q8WTZ4	Putative inactive carbonic anhydrase 5B-like protein
112	IL1B	P01584	Interleukin-1 beta
113	TRPV1	Q8NER1	Transient receptor potential cation channel subfamily V member 1
114	ALOX5	P09917	Polyunsaturated fatty acid 5-lipoxygenase
115	EDNRA	P25101	Endothelin-1 receptor
116	BACE1	P56817	Beta-secretase 1
117	IKBKB	O14920	Inhibitor of nuclear factor kappa-B kinase subunit beta
118	TERT	O14746	Telomerase reverse transcriptase
119	ATP1A1	P05023	Sodium/potassium-transporting ATPase subunit alpha-1
120	CA9	Q16790	Carbonic anhydrase 9
121	PTGS2	P35354	Prostaglandin G/H synthase 2
122	MAP3K7	O43318	Mitogen-activated protein kinase kinase kinase 7
123	ATP2A1	O14983	Sarcoplasmic/endoplasmic reticulum calcium ATPase 1
124	STAT3	P40763	Signal transducer and activator of transcription 3
125	JUN	P05412	Transcription factor Jun
126	BCL2L1	Q07817	Bcl-2-like protein 1
127	MET	P08581	Hepatocyte growth factor receptor
128	POLB	P06746	DNA polymerase beta
129	ABCB1	P08183	ATP-dependent translocase ABCB1
130	GSTM1	P09488	Glutathione S-transferase Mu 1
131	HMGCR	P04035	3-hydroxy-3-methylglutaryl-coenzyme A reductase
132	POLA1	P09884	DNA polymerase alpha catalytic subunit
133	GSK3B	P49841	Glycogen synthase kinase-3 beta
134	AKR1B10	O60218	Aldo-keto reductase family 1 member B10
135	PPP2CA	P67775	Serine/threonine-protein phosphatase 2A catalytic subunit alpha isoform
136	MMP13	P45452	Collagenase 3
137	SF3B3	Q15393	Splicing factor 3B subunit 3
138	DUSP3	P51452	Dual specificity protein phosphatase 3
139	PRKCE	Q02156	Protein kinase C epsilon type
140	SLC6A4	P31645	Sodium-dependent serotonin transporter
141	SLC6A3	Q01959	Sodium-dependent dopamine transporter
142	SLC37A4	U3KPU7	Glucose-6-phosphate exchanger SLC37A4
143	APP	P05067	Amyloid-beta precursor protein
144	MTOR	P42345	Serine/threonine-protein kinase mTOR
145	PIK3CA	P42336	Phosphatidylinositol 4,5-bisphosphate 3-kinase catalytic subunit alpha isoform
146	EP300	Q09472	Histone acetyltransferase p300
147	FKBP1A	P62942	Peptidyl-prolyl cis-trans isomerase FKBP1A
148	ACP1	P24666	Low molecular weight phosphotyrosine protein phosphatase
149	HTR1A	P08908	5-hydroxytryptamine receptor 1A
150	PTPN2	P17706	Tyrosine-protein phosphatase non-receptor type 2
151	PCSK7	Q16549	Proprotein convertase subtilisin/kexin type 7
152	PRKCG	P05129	Protein kinase C gamma type
153	PRKCB	P05771	Protein kinase C beta type
154	VAV1	P15498	Proto-oncogene vav
155	PRKCH	C0HM02	PRKCH upstream open reading frame 2
156	PRKCQ	Q04759	Protein kinase C theta type
157	TRPV4	Q9HBA0	Transient receptor potential cation channel subfamily V member 4
158	SOAT1	P35610	Sterol O-acyltransferase 1
159	SOAT2	O75908	Sterol O-acyltransferase 2
160	KCNA3	P22001	Potassium voltage-gated channel subfamily A member 3
161	KDR	P35968	Vascular endothelial growth factor receptor 2
162	MCL1	Q07820	Induced myeloid leukemia cell differentiation protein Mcl-1
163	TXN	P10599	Thioredoxin
164	TXN2	Q99757	Thioredoxin, mitochondrial
165	SMPD2	O60906	Sphingomyelin phosphodiesterase 2
166	HSP90AA1	P07900	Heat shock protein HSP 90-alpha
167	FDFT1	P37268	Squalene synthase
168	MMP2	P08253	72 kDa type IV collagenase
169	MMP12	P39900	Macrophage metalloelastase
170	OPRD1	P41143	Delta-type opioid receptor
171	OPRK1	P41145	Kappa-type opioid receptor
172	PTGER4	A0PJF5	Prostaglandin E2 receptor EP4 subtype
173	PTGER2	P43116	Prostaglandin E2 receptor EP2 subtype
174	PTGIR	P43119	Prostacyclin receptor
175	HSD11B1	P28845	11-beta-hydroxysteroid dehydrogenase 1
176	TTL	Q8NG68	Tubulin--tyrosine ligase
177	RASGRP3	Q8IV61	Ras guanyl-releasing protein 3
178	PLCG1	P19174	1-phosphatidylinositol 4,5-bisphosphate phosphodiesterase gamma-1
179	RASGRP1	O95267	RAS guanyl-releasing protein 1
180	CNR1	P21554	Cannabinoid receptor 1
181	PPM1B	O75688	Protein phosphatase 1B
182	PPP1CC	P36873	Serine/threonine-protein phosphatase PP1-gamma catalytic subunit
183	PPP2R5A	Q15172	Serine/threonine-protein phosphatase 2A 56 kDa regulatory subunit alpha isoform
184	DYRK1A	Q13627	Dual specificity tyrosine-phosphorylation-regulated kinase 1A
185	CLK1	P49759	Dual specificity protein kinase CLK1
186	DYRK1B	Q9Y463	Dual specificity tyrosine-phosphorylation-regulated kinase 1B
187	PDCD4	Q53EL6	Programmed cell death protein 4
188	TLR9	Q9NR96	Toll-like receptor 9
189	F10	P00742	Coagulation factor X
190	ITGAL	P20701	Integrin alpha-L
191	PTAFR	P25105	Platelet-activating factor receptor
192	IL2	P60568	Interleukin-2
193	CXCR1	P25024	C-X-C chemokine receptor type 1
194	CYP19A1	P11511	Aromatase
195	ICAM1	P05362	Intercellular adhesion molecule 1
196	VCAM1	P19320	Vascular cell adhesion protein 1
197	IL6	P05231	Interleukin-6
198	MMP9	P14780	Matrix metalloproteinase-9
199	PPARG	P37231	Peroxisome proliferator-activated receptor gamma
