# Supplementary material for: Integrating Network Pharmacology and Transcriptomic Strategies to Explore the Pharmacological Mechanism of Hydroxysafflor Yellow A in Delaying Liver Aging
Source: Int J Mol Sci. 2022 Nov 18;23(22):14281. doi: 10.3390/ijms232214281 (PMC9697017; doi:10.3390/ijms232214281)
Supplement: Supplementary file 1 [file ijms-23-14281-s001.zip › Supplementary File S2.xlsx]

## Sheet: Sheet1
Network pharmacology study- GO enrichment analysis of HSYA-delayed liver aging genes
Category	Term	Count	%	PValue	Genes	List Total	Pop Hits	Pop Total	Fold Enrichment	Bonferroni	Benjamini	FDR
GOTERM_CC_DIRECT	GO:0005829~cytosol	86	43.2161	3.53178e-16	APP, GSK3B, AMD1, ARAF, AKR1B1, PYGM, PYGL, ENO1, SLC6A4, HK1, IKBKB, PPP1CC, CA1, PNP, CA3, CA2, CHEK1, PDE4B, CASP1, CA7, ACP5, CA6, NOS1, PRKACA, MAP3K7, PRKCG, PTGIR, HSP90AA1, DUSP3, PRKCH, TPI1, PRKCB, ARG1, PDE4D, PRKCE, PRKCD, PRKCA, MAT1A, VAV1, TGFBR2, CDC25B, AR, HCK, PPM1B, PIK3CA, MTHFD1, IL1B, DPYD, PDE5A, PRKCQ, PPARG, FBP1, PDE9A, DDX6, AHCY, GSTP1, TXN, RASGRP1, PTS, PPP2CA, LDHA…	198	3315	18224	2.38778	1.04916e-13	1.11251e-13	1.04187e-13
GOTERM_BP_DIRECT	GO:0006730~one-carbon metabolic process	12	6.03015	2.07823e-14	CA12, CA1, AHCY, CA5B, CA3, MTHFD1, CA2, CA4, CA7, CA6, CA9, MAT1A	199	30	16792	33.7528	4.42836e-11	4.43078e-11	4.29154e-11
GOTERM_MF_DIRECT	GO:0004089~carbonate dehydratase activity	9	4.52261	8.79015e-13	CA12, CA1, CA5B, CA3, CA2, CA4, CA7, CA6, CA9	199	14	16881	54.533	5.05404e-10	5.06313e-10	4.817e-10
GOTERM_BP_DIRECT	GO:0001666~response to hypoxia	19	9.54774	1.97155e-12	VCAM1, AHCY, NOS2, PRKCB, MMP2, ITPR1, TXN2, SLC6A4, TGFBR2, DPP4, LDHA, EDNRA, CASP1, ADORA1, EP300, CA9, ANG, NOS1, ADA	199	172	16792	9.32126	4.20528e-09	2.10167e-09	2.03562e-09
GOTERM_BP_DIRECT	GO:0018105~peptidyl-serine phosphorylation	16	8.0402	2.02286e-11	PRKCG, GSK3B, PRKCH, PRKCB, PRKCE, PLK1, PRKCD, DYRK1A, PRKCA, MTOR, TGFBR2, CLK1, CDK2, MAPK1, PRKCQ, PRKACA	199	125	16792	10.8009	4.31476e-08	1.43758e-08	1.02148e-08
GOTERM_MF_DIRECT	GO:0019899~enzyme binding	23	11.5578	5.96531e-11	PTPN1, BCHE, HSPA8, APP, JUN, GSTM1, PRKCH, PARP1, PRKCE, PDE4D, PRKCD, PRKCA, PTGS2, ESR1, EGFR, ESR2, UNG, BACE1, FKBP1A, POLB, AR, PGR, PPARG	199	333	16881	5.85907	3.43005e-08	1.71801e-08	1.3924e-08
GOTERM_CC_DIRECT	GO:0070062~extracellular exosome	68	34.1709	6.92526e-11	APP, ICAM2, AKR1B1, PYGM, PYGL, ENO1, CTSV, ITGAL, ICAM1, HINT1, CA1, PNP, CA2, CA4, ACP5, CA6, PRKACA, ACP1, HSP90AA1, DUSP3, PRKCH, TPI1, DCD, AMY1A, PRKCB, ARG1, ANXA5, PRKCD, PRKCA, CEL, MIF, F2, RNASE1, MMP9, AZGP1, MTHFD1, IL1B, CHI3L1, ANG, FBP1, PVALB, RTN4R, CRP, AHCY, ABCB1, GSTP1, NPR3, GBA, RETN, ATP1A1, TXN, DPP4, PPP2CA, LDHA, PNPO, MAPK1, PCBD1, HSPA8, VCAM1, GSR, NAGA, LYZ, CS, NU…	198	2811	18224	2.22652	2.18146e-08	1.09073e-08	1.63449e-08
GOTERM_MF_DIRECT	GO:0004674~protein serine/threonine kinase activity	24	12.0603	9.95333e-11	GSK3B, PRKCH, PRKCB, TNK2, PRKCE, PLK1, PRKCD, DYRK1A, ARAF, DYRK1B, PRKCA, MTOR, ACVR2A, CLK1, BCKDK, IKBKB, PIK3CA, CHEK1, CDK2, PIM1, MAPK1, PRKCQ, PRKACA, MAP3K7	199	376	16881	5.41463	5.72316e-08	1.91104e-08	1.81814e-08
GOTERM_CC_DIRECT	GO:0005886~plasma membrane	83	41.7085	1.72394e-09	APP, GSK3B, ICAM2, PYGL, ENO1, ITGAL, SLC6A3, FCAR, SLC6A4, IGF1R, ICAM1, SMPD2, HINT1, EDNRA, CA2, CA4, ADORA1, PIM1, KDR, CA9, PRKACA, MAP3K7, PRKCG, PTGIR, HSP90AA1, PRKCH, PRKCB, PRKCE, MMP2, PRKCD, PRKCA, F2, VAV1, TGFBR2, BACE1, AR, MAG, AZGP1, PIK3CA, TLR9, PRKCQ, MET, RTN4R, PTGER4, OPRD1, ABCB1, GSTP1, PTGER2, NPR3, PTAFR, KCNA3, ITPR1, ATP1A1, RASGRP1, EGFR, RASGRP3, DPP4, PPP2CA, P2RY6…	198	4121	18224	1.85376	5.43041e-07	1.81014e-07	1.69521e-07
GOTERM_MF_DIRECT	GO:0005524~ATP binding	46	23.1156	2.67776e-09	GSK3B, DDX6, ABCB1, ARAF, ATP2A1, PYGL, ATP1A1, TTL, EGFR, IGF1R, HK1, IKBKB, P2RY4, CHEK1, KDR, PIM1, MAPK1, PRKACA, MAP3K7, PRKCG, HSPA8, HSP90AA1, PRKCH, PRKCB, TNK2, PRKCE, PRKCD, PLK1, DYRK1A, DYRK1B, PRKCA, TRPV1, MAT1A, ACVR2A, MTOR, TGFBR2, CLK1, BCKDK, HCK, RAD50, PIK3CA, MTHFD1, TRPV4, CDK2, PRKCQ, MET	199	1495	16881	2.61013	1.53971e-06	3.85598e-07	3.66854e-07
GOTERM_MF_DIRECT	GO:0004672~protein kinase activity	21	10.5528	8.81416e-09	PRKCG, GSK3B, PRKCH, PRKCB, TNK2, PRKCE, PLK1, PRKCD, DYRK1A, ARAF, DYRK1B, PRKCA, EGFR, MTOR, CLK1, IKBKB, CHEK1, CDK2, PRKCQ, MAP3K7, MET	199	359	16881	4.96215	5.06813e-06	1.01539e-06	9.66032e-07
GOTERM_BP_DIRECT	GO:0030168~platelet activation	13	6.53266	1.10412e-08	PRKCG, PRKCH, PRKCB, PRKCE, PRKCD, ITPR1, PRKCA, F2, VAV1, IL6, PIK3CA, MAPK1, PRKCQ	199	115	16792	9.53882	2.35505e-05	4.99524e-06	1.01048e-06
GOTERM_MF_DIRECT	GO:0004697~protein kinase C activity	7	3.51759	1.10637e-08	PRKCG, PRKCH, PRKCB, PRKCE, PRKCD, PRKCQ, PRKCA	199	15	16881	39.5869	6.3616e-06	1.06211e-06	4.06834e-06
GOTERM_BP_DIRECT	GO:0018107~peptidyl-threonine phosphorylation	9	4.52261	1.17149e-08	CLK1, GSK3B, CHEK1, PRKCD, DYRK1A, MAPK1, PRKACA, MTOR, TGFBR2	199	38	16792	19.9852	2.49876e-05	4.99524e-06	4.83826e-06
GOTERM_BP_DIRECT	GO:0007584~response to nutrient	11	5.52764	1.54395e-08	LDHA, VCAM1, AHCY, CNR1, PPARG, HMGCR, SLC37A4, MTOR, TXN2, SLC6A4, TGFBR2	199	74	16792	12.5433	3.29319e-05	5.48617e-06	4.83826e-06
GOTERM_BP_DIRECT	GO:0042493~response to drug	19	9.54774	2.16041e-08	BCHE, JUN, HSP90AA1, ABCB1, ARG1, STAT3, ATP1A1, PTGS2, SLC6A3, TXN2, SLC6A4, TGFBR2, ICAM1, LDHA, IL6, PNP, CA9, PPARG, ADA	199	304	16792	5.27387	4.60805e-05	6.57999e-06	5.31377e-06
GOTERM_BP_DIRECT	GO:0048661~positive regulation of smooth muscle cell proliferation	10	5.02513	3.23081e-08	IL6, JUN, PTAFR, AKR1B1, HMGCR, RETN, PTGS2, EGFR, MTOR, TGFBR2	199	60	16792	14.0637	6.89107e-05	7.82404e-06	6.37321e-06
GOTERM_BP_DIRECT	GO:0045429~positive regulation of nitric oxide biosynthetic process	9	4.52261	3.30283e-08	IL6, HSP90AA1, IL1B, TRPV1, PTGS2, ESR1, EGFR, MTOR, ICAM1	199	43	16792	17.6613	7.04469e-05	7.82404e-06	7.13515e-06
GOTERM_BP_DIRECT	GO:0015701~bicarbonate transport	9	4.52261	3.99628e-08	CA12, CA1, CA5B, CA3, CA2, CA4, CA7, CA6, CA9	199	44	16792	17.2599	8.52371e-05	8.52008e-06	7.57816e-06
GOTERM_CC_DIRECT	GO:0045121~membrane raft	15	7.53769	5.51639e-08	OPRD1, APP, KCNA3, SLC6A3, EGFR, SLC6A4, TGFBR2, ICAM1, HK1, BACE1, DPP4, IKBKB, CNR1, KDR, NOS1	198	206	18224	6.70197	1.73765e-05	4.34416e-06	7.57816e-06
GOTERM_BP_DIRECT	GO:0043627~response to estrogen	10	5.02513	6.64027e-08	LDHA, HSP90AA1, CA2, GBA, EP300, OPRK1, MAPK1, PPARG, ESR1, TGFBR2	199	65	16792	12.9818	0.000141627	1.28701e-05	7.76539e-06
GOTERM_MF_DIRECT	GO:0019901~protein kinase binding	20	10.0503	9.91929e-08	PTPN1, GSK3B, DUSP3, PARP1, PLK1, PRKCD, STAT3, ATP1A1, EGFR, MTOR, CDC25B, IKBKB, POLA1, PPP1CC, MAG, TRPV4, PLCG1, PRKACA, PTPN2, BCL2L1	199	376	16881	4.51219	5.70343e-05	8.16216e-06	8.25233e-06
GOTERM_BP_DIRECT	GO:0043066~negative regulation of apoptotic process	22	11.0553	1.03496e-07	GSK3B, GSTP1, PLK1, ANXA5, STAT3, ARAF, MIF, MMP9, EGFR, IL2, UNG, IGF1R, IKBKB, HCK, IL6, BAG1, ADORA1, PIM1, KDR, PDCD4, MCL1, BCL2L1	199	455	16792	4.08	0.000220733	1.83878e-05	1.24656e-05
GOTERM_CC_DIRECT	GO:0005615~extracellular space	38	19.0955	1.20935e-07	CRP, APP, GSTP1, GBA, AKR1B1, RETN, ENO1, CTSV, EGFR, CTSS, ICAM1, CA2, ALOX5, CHEK1, CA6, MBL2, HSPA8, VCAM1, TPI1, DCD, AMY1A, ARG1, MMP2, CEL, MIF, F2, LYZ, BMP7, MMP9, IL2, IL6, AZGP1, MMP13, FAP, IL1B, CHI3L1, ANG, ADA	198	1347	18224	2.59654	3.80937e-05	7.61889e-06	1.78099e-05
GOTERM_BP_DIRECT	GO:0045471~response to ethanol	11	5.52764	4.51834e-07	POLB, VCAM1, CA3, CNR1, GSTP1, STAT3, OPRK1, HMGCR, SLC6A3, IL2, ICAM1	199	105	16792	8.84001	0.000963298	7.26178e-05	7.03357e-05
GOTERM_BP_DIRECT	GO:0006468~protein phosphorylation	21	10.5528	4.76852e-07	PRKCG, GSK3B, APP, PRKCH, PRKCB, PRKCE, PLK1, PRKCD, DYRK1A, DYRK1B, PRKCA, MTOR, CDC25B, TGFBR2, BCKDK, IKBKB, HCK, PIK3CA, PIM1, MAPK1, PRKACA	199	456	16792	3.88601	0.00101661	7.26178e-05	7.03357e-05
GOTERM_BP_DIRECT	GO:0007568~aging	13	6.53266	6.04823e-07	JUN, VCAM1, ARG1, PDE4D, STAT3, HMGCR, RETN, SLC6A3, TGFBR2, POLB, IL6, CNR1, ADA	199	165	16792	6.64827	0.00128926	8.59655e-05	8.32639e-05
GOTERM_BP_DIRECT	GO:0071380~cellular response to prostaglandin E stimulus	6	3.01508	1.19512e-06	PTGER4, P2RY6, P2RY4, PTGER2, PRKCE, PPARG	199	17	16792	29.7819	0.00254595	0.00015925	8.62479e-05
GOTERM_MF_DIRECT	GO:0005515~protein binding	137	68.8442	1.25909e-06	APP, ARAF, ENO1, ICAM1, IGF1R, TXN2, PPP1CC, EDNRA, CHEK1, ADORA1, PIM1, KDR, EP300, PRKACA, MAP3K7, AMY1A, PRKCB, PRKCE, PRKCD, DYRK1A, DYRK1B, PRKCA, CEL, MIF, RNASE1, CDC25B, AR, AZGP1, MTHFD1, SOAT1, PGR, PRKCQ, PDE9A, PPID, RTN4R, DDX6, ABCB1, ITPR1, TXN, RASGRP3, DPP4, LDHA, TERT, BAG1, PLCG1, MCL1, HSPA8, JUN, SYT1, TNK2, PLK1, HTR1A, TYR, ESR1, BMP7, ESR2, CLK1, POLA1, IL6, AKR1B10, TRPV4…	199	8785	16881	1.32289	0.000723717	9.06548e-05	0.000154245
GOTERM_BP_DIRECT	GO:0006954~inflammatory response	18	9.04523	2.6401e-06	CRP, PTGIR, PTGER2, PTAFR, MIF, ITGAL, LYZ, PTGS2, POLB, IKBKB, HCK, IL6, CXCR1, IL1B, ADORA1, TLR9, CHI3L1, PRKCQ	199	379	16792	4.00758	0.00561552	0.0003311	0.000320695
GOTERM_BP_DIRECT	GO:0043407~negative regulation of MAP kinase activity	7	3.51759	3.61432e-06	PTPN1, IL1B, GSTP1, GBA, PRKCD, HMGCR, BMP7	199	36	16792	16.4076	0.00767973	0.000428097	0.000345239
GOTERM_BP_DIRECT	GO:0009612~response to mechanical stimulus	8	4.0201	5.78786e-06	PTGER4, SMPD2, JUN, TRPV4, CHI3L1, PPARG, RETN, TGFBR2	199	59	16792	11.4416	0.0122696	0.000649459	0.000414643
GOTERM_BP_DIRECT	GO:0043278~response to morphine	6	3.01508	6.13525e-06	PRKCG, CNR1, PRKCE, OPRK1, ADA, MTOR	199	23	16792	22.0127	0.0130013	0.000654018	0.000629049
GOTERM_CC_DIRECT	GO:0009986~cell surface	20	10.0503	7.0218e-06	RTN4R, APP, HSP90AA1, VCAM1, ABCB1, CEL, MIF, ITGAL, SLC6A3, EGFR, ACVR2A, ICAM1, BACE1, DPP4, FAP, TRPV4, CA4, MET, ADA, MBL2	198	542	18224	3.39632	0.00220943	0.000368645	0.000633464
GOTERM_BP_DIRECT	GO:0007165~signal transduction	32	16.0804	1.54027e-05	ITPR1, TXN, ITGAL, RASGRP1, EGFR, IGF1R, HINT1, EDNRA, CASP1, ADORA1, PDE4B, MAPK1, PLCG1, HSP90AA1, PRKCH, PRKCB, PRKCE, PDE4D, PRKCD, ANXA5, STAT3, PPP2R5A, ESR1, MTOR, ESR2, AR, IL1B, PDE5A, PPARG, PGR, MET, PDE9A	199	1161	16792	2.32577	0.0323203	0.00156374	0.000978004
GOTERM_MF_DIRECT	GO:0042803~protein homodimerization activity	24	12.0603	1.60621e-05	JUN, HSP90AA1, GSTM1, NOS2, NPR3, NAGA, ATP2A1, PYGL, HMGCR, TYR, PTGS2, RASGRP1, PTS, SLC6A4, FKBP1A, DPP4, IKBKB, TERT, FAP, DPYD, ANG, PVALB, MCL1, BCL2L1	199	730	16881	2.7889	0.00919327	0.00102798	0.00109238
GOTERM_MF_DIRECT	GO:0004712~protein serine/threonine/tyrosine kinase activity	6	3.01508	1.9934e-05	CLK1, PRKCG, TNK2, DYRK1A, DYRK1B, PRKACA	199	29	16881	17.5509	0.0113967	0.0011482	0.00120036
GOTERM_BP_DIRECT	GO:0071260~cellular response to mechanical stimulus	8	4.0201	2.00257e-05	PTGER4, MAG, IL1B, CHEK1, CASP1, ATP1A1, PTGS2, EGFR	199	71	16792	9.50782	0.0418159	0.00189498	0.0015146
GOTERM_BP_DIRECT	GO:0046627~negative regulation of insulin receptor signaling pathway	6	3.01508	2.04431e-05	PTPN1, PRKCB, IL1B, PRKCD, PRKCQ, PTPN2	199	29	16792	17.4583	0.0426684	0.00189498	0.00183543
GOTERM_BP_DIRECT	GO:0055114~oxidation-reduction process	21	10.5528	2.39916e-05	VCAM1, NOS2, GSR, AKR1B1, HMGCR, TXN, TYR, PTGS2, CYP19A1, TXN2, HSD11B1, LDHA, AKR1B10, MTHFD1, ALOX5, IMPDH2, DPYD, PNPO, PCBD1, NOS1, FDFT1	199	592	16792	2.99328	0.0498874	0.00213126	0.00183543
GOTERM_MF_DIRECT	GO:0042802~identical protein binding	24	12.0603	2.40949e-05	BCHE, APP, JUN, HSP90AA1, AHCY, SYT1, PARP1, TNK2, STAT3, DYRK1A, TRPV1, LYZ, ESR1, MMP9, EGFR, PTS, IGF1R, DPP4, LDHA, MAPK1, PCBD1, PPARG, FBP1, BCL2L1	199	749	16881	2.71816	0.0137592	0.00126169	0.00206428
GOTERM_BP_DIRECT	GO:0051092~positive regulation of NF-kappaB transcription factor activity	10	5.02513	2.83782e-05	IKBKB, AR, IL6, PRKCH, PRKCB, IL1B, TLR9, PRKCQ, MAP3K7, ICAM1	199	133	16792	6.3445	0.058736	0.0024201	0.00216956
GOTERM_BP_DIRECT	GO:0010742~macrophage derived foam cell differentiation	4	2.01005	3.14626e-05	SOAT1, SOAT2, EP300, PPARG	199	6	16792	56.2546	0.0649084	0.00257993	0.00216956
GOTERM_BP_DIRECT	GO:0046777~protein autophosphorylation	11	5.52764	3.79408e-05	CLK1, PRKCG, GSK3B, HCK, DYRK1A, PIM1, KDR, PRKACA, EGFR, MTOR, IGF1R	199	172	16792	5.39652	0.077741	0.00299592	0.00221906
GOTERM_BP_DIRECT	GO:0070374~positive regulation of ERK1 and ERK2 cascade	11	5.52764	4.38985e-05	IL6, JUN, TRPV4, KDR, CHI3L1, PRKCA, HMGCR, MIF, RASGRP1, EGFR, ICAM1	199	175	16792	5.30401	0.0893873	0.00334256	0.00234404
GOTERM_MF_DIRECT	GO:0004252~serine-type endopeptidase activity	13	6.53266	4.92128e-05	F10, CMA1, MMP2, PCSK7, CTSV, F2, MMP9, CTSS, MMP12, DPP4, MMP13, FAP, MBL2	199	255	16881	4.32462	0.0279014	0.00228042	0.00245583
GOTERM_MF_DIRECT	GO:0050661~NADP binding	6	3.01508	5.14678e-05	NOS2, GSR, DPYD, FMO1, HMGCR, NOS1	199	35	16881	14.5421	0.0291611	0.00228042	0.00245583
GOTERM_CC_DIRECT	GO:0005887~integral component of plasma membrane	33	16.5829	5.26557e-05	PTGER4, RTN4R, OPRD1, APP, PTGER2, NPR3, PTAFR, ICAM2, ATP2A1, SLC6A3, FCAR, SLC6A4, IGF1R, RASGRP3, ICAM1, SMPD2, P2RY6, EDNRA, P2RY4, CNR1, P2RY2, ADORA1, KDR, PTGIR, HTR1A, OPRK1, TRPV1, CEL, ACVR2A, TGFBR2, BACE1, TRPV4, MET	198	1415	18224	2.14653	0.0164502	0.00236951	0.00249886
GOTERM_BP_DIRECT	GO:0045766~positive regulation of angiogenesis	9	4.52261	6.53216e-05	TERT, PRKCB, CMA1, IL1B, KDR, CHI3L1, PRKCA, PLCG1, TGFBR2	199	115	16792	6.6038	0.130064	0.00480226	0.00275772
GOTERM_CC_DIRECT	GO:0005901~caveola	7	3.51759	7.18755e-05	SMPD2, HCK, MAPK1, NOS1, ATP1A1, PTGS2, TGFBR2	198	65	18224	9.91204	0.0223872	0.00262233	0.00290177
GOTERM_CC_DIRECT	GO:0016020~membrane	44	22.1106	7.49236e-05	DDX6, ABCB1, PTAFR, ICAM2, ITPR1, ATP2A1, ATP1A1, ENO1, ITGAL, RASGRP1, CYP19A1, EGFR, IGF1R, ICAM1, DPP4, PPP2CA, HSD11B1, LDHA, CXCR1, CA4, PDE4B, SLC37A4, PRKACA, MCL1, BCHE, HSPA8, HSP90AA1, VCAM1, PARP1, TNK2, PDE4D, PRKCD, ANXA5, PPP2R5A, ESR1, MTOR, FKBP1A, PPM1B, RAD50, MTHFD1, SOAT1, IMPDH2, ADA, BCL2L1	198	2200	18224	1.84081	0.0233255	0.00262233	0.00323752
GOTERM_CC_DIRECT	GO:0005783~endoplasmic reticulum	23	11.5578	9.34821e-05	RTN4R, PTPN1, VCAM1, PRKCE, PRKCD, ITPR1, PRKCA, CEL, HMGCR, ATP1A1, PTGS2, CYP19A1, SOAT1, SOAT2, ADORA1, KDR, TLR9, CHI3L1, SLC37A4, CRAT, PDE9A, PTPN2, FDFT1	198	828	18224	2.55668	0.0290189	0.00294469	0.00408253
GOTERM_BP_DIRECT	GO:0050900~leukocyte migration	9	4.52261	9.9138e-05	MAG, PIK3CA, PDE4B, PLCG1, MIF, ITGAL, F2, MMP9, ICAM1	199	122	16792	6.22489	0.190608	0.00704541	0.00408253
GOTERM_BP_DIRECT	GO:0007200~phospholipase C-activating G-protein coupled receptor signaling pathway	7	3.51759	0.000125727	OPRD1, P2RY6, P2RY4, P2RY2, NPR3, OPRK1, ESR1	199	66	16792	8.9496	0.235239	0.00857643	0.00408253
GOTERM_BP_DIRECT	GO:0032930~positive regulation of superoxide anion generation	4	2.01005	0.000128727	CRP, GSTP1, PRKCD, EGFR	199	9	16792	37.5031	0.240118	0.00857643	0.00465135
GOTERM_BP_DIRECT	GO:0008284~positive regulation of cell proliferation	17	8.54271	0.000134275	STAT3, HTR1A, F2, EGFR, IL2, CDC25B, TGFBR2, IGF1R, DPP4, AR, HCK, PURA, IL6, CDK2, KDR, MAPK1, BCL2L1	199	466	16792	3.07831	0.249059	0.00867498	0.00490352
GOTERM_BP_DIRECT	GO:0032496~response to lipopolysaccharide	10	5.02513	0.000144437	PTGER4, PTGIR, JUN, VCAM1, CNR1, PTGER2, CASP1, ACP5, FMO1, PTGS2	199	164	16792	5.14524	0.265163	0.00905705	0.00519359
GOTERM_CC_DIRECT	GO:0016323~basolateral plasma membrane	10	5.02513	0.000152864	P2RY6, HSP90AA1, P2RY4, CA2, CA4, ADORA1, TLR9, CA9, ATP1A1, EGFR	198	180	18224	5.11336	0.0470148	0.00435931	0.006824
GOTERM_CC_DIRECT	GO:0043025~neuronal cell body	13	6.53266	0.000169795	RTN4R, GSK3B, HSP90AA1, ARG1, TRPV1, SLC6A3, MTOR, TXN2, PURA, ADORA1, ANG, ADA, PVALB	198	315	18224	3.79849	0.0520846	0.00435931	0.00682521
GOTERM_MF_DIRECT	GO:0004713~protein tyrosine kinase activity	9	4.52261	0.000174367	HCK, HSP90AA1, TNK2, DYRK1A, KDR, DYRK1B, MET, EGFR, IGF1R	199	133	16881	5.74032	0.0954065	0.00717394	0.00792114
GOTERM_BP_DIRECT	GO:0033138~positive regulation of peptidyl-serine phosphorylation	7	3.51759	0.000174493	OPRD1, GSK3B, IL6, PIK3CA, ARAF, MIF, TXN	199	70	16792	8.43819	0.310802	0.0106291	0.00830691
GOTERM_CC_DIRECT	GO:0005764~lysosome	11	5.52764	0.000179908	HCK, AKR1B10, IL1B, TLR9, ACP5, NAGA, CTSV, TYR, CTSS, ADA, MTOR	198	226	18224	4.47984	0.0550999	0.00435931	0.00830691
GOTERM_BP_DIRECT	GO:0042593~glucose homeostasis	8	4.0201	0.000192375	IL6, CNR1, TRPV4, STAT3, PPARG, PYGL, SLC37A4, PTPN2	199	101	16792	6.68372	0.336598	0.0113929	0.00840236
GOTERM_BP_DIRECT	GO:0050999~regulation of nitric-oxide synthase activity	5	2.51256	0.000228767	HSP90AA1, IL1B, EGFR, ACVR2A, PTS	199	26	16792	16.2273	0.386156	0.012835	0.00877242
GOTERM_BP_DIRECT	GO:0007202~activation of phospholipase C activity	5	2.51256	0.000228767	EDNRA, PRKCE, PRKCD, ANG, EGFR	199	26	16792	16.2273	0.386156	0.012835	0.00960058
GOTERM_CC_DIRECT	GO:0005739~mitochondrion	30	15.0754	0.00023271	GSK3B, DDX6, GSTP1, ARAF, ATP2A1, TXN, PTS, UNG, HK1, TXN2, PPP2CA, PPP1CC, CA5B, CASP1, MAPK1, NOS1, PRKACA, MCL1, PARP1, PRKCE, MMP2, GSR, PRKCA, ESR2, CS, NUDT9, BCKDK, MTHFD1, CRAT, BCL2L1	198	1331	18224	2.07454	0.0706892	0.00523596	0.00960058
GOTERM_BP_DIRECT	GO:1900034~regulation of cellular response to heat	7	3.51759	0.000255235	HSPA8, GSK3B, HSP90AA1, BAG1, EP300, MAPK1, MTOR	199	75	16792	7.87564	0.41986	0.013604	0.0102021
GOTERM_BP_DIRECT	GO:0007623~circadian rhythm	7	3.51759	0.000255235	GSK3B, JUN, NOS2, DYRK1A, EP300, EGFR, SLC6A4	199	75	16792	7.87564	0.41986	0.013604	0.0102951
GOTERM_CC_DIRECT	GO:0043005~neuron projection	11	5.52764	0.000264081	RTN4R, OPRD1, HSP90AA1, AHCY, SYT1, ARG1, OPRK1, CTSV, PTGS2, SLC6A3, SLC6A4	198	237	18224	4.27192	0.0798296	0.0055457	0.0110348
GOTERM_BP_DIRECT	GO:0010800~positive regulation of peptidyl-threonine phosphorylation	5	2.51256	0.000266089	GSK3B, PLK1, MAPK1, CHI3L1, BMP7	199	27	16792	15.6263	0.43314	0.0138366	0.0124317
GOTERM_MF_DIRECT	GO:0008144~drug binding	7	3.51759	0.000266821	PNP, CNR1, GSTP1, PDE4D, PPARG, PYGL, SLC6A3	199	76	16881	7.81321	0.14225	0.0100911	0.0124317
GOTERM_BP_DIRECT	GO:0022617~extracellular matrix disassembly	7	3.51759	0.000274427	MMP12, MMP13, CMA1, MMP2, CTSV, MMP9, CTSS	199	76	16792	7.77202	0.443136	0.0139305	0.0131353
GOTERM_MF_DIRECT	GO:0005102~receptor binding	14	7.03518	0.000280309	APP, NOS2, GBA, MIF, F2, SLC6A3, DPP4, AR, HCK, MAG, PGR, ANG, CRAT, MBL2	199	353	16881	3.36433	0.148878	0.0100911	0.0131765
GOTERM_BP_DIRECT	GO:0031669~cellular response to nutrient levels	4	2.01005	0.000328441	IL6, MTOR, TXN2, ICAM1	199	12	16792	28.1273	0.503752	0.0162846	0.0131765
GOTERM_BP_DIRECT	GO:0050728~negative regulation of inflammatory response	7	3.51759	0.00033888	PTGER4, GBA, PRKCD, ACP5, ADA, IL2, PTPN2	199	79	16792	7.47688	0.514683	0.0164203	0.0134018
GOTERM_BP_DIRECT	GO:0005977~glycogen metabolic process	5	2.51256	0.000353533	GSK3B, PPP1CC, PYGM, PYGL, SLC37A4	199	29	16792	14.5486	0.529622	0.0167496	0.0134927
GOTERM_BP_DIRECT	GO:0071222~cellular response to lipopolysaccharide	8	4.0201	0.000383652	IL6, NOS2, ARG1, GSTP1, PDE4D, PDE4B, OPRK1, ICAM1	199	113	16792	5.97394	0.558902	0.0177815	0.0157728
GOTERM_BP_DIRECT	GO:0045776~negative regulation of blood pressure	5	2.51256	0.000404185	NOS2, CNR1, PTAFR, ADORA1, NOS1	199	30	16792	14.0637	0.57781	0.0183345	0.0159042
GOTERM_MF_DIRECT	GO:0004699~calcium-independent protein kinase C activity	3	1.50754	0.000407481	PRKCH, PRKCE, PRKCD	199	3	16881	84.8291	0.208914	0.0138064	0.0160109
GOTERM_BP_DIRECT	GO:0008283~cell proliferation	14	7.03518	0.00041412	PLK1, STAT3, HTR1A, MIF, TXN, TYR, EGFR, CLK1, POLA1, AR, EDNRA, PIM1, MET, BCL2L1	199	366	16792	3.22772	0.586667	0.0183938	0.0162232
GOTERM_CC_DIRECT	GO:0048471~perinuclear region of cytoplasm	18	9.04523	0.000429621	PRKCG, GSK3B, APP, HSP90AA1, NOS2, PRKCE, PRKCD, AKR1B1, ATP2A1, PRKCA, TYR, EGFR, RASGRP3, CA4, CHI3L1, PPARG, NOS1, PDE9A	198	621	18224	2.66784	0.126598	0.00845817	0.0172227
GOTERM_BP_DIRECT	GO:0043200~response to amino acid	5	2.51256	0.000459813	IL6, ARG1, GSTP1, MTOR, ICAM1	199	31	16792	13.61	0.625066	0.0199399	0.0177583
GOTERM_BP_DIRECT	GO:0018108~peptidyl-tyrosine phosphorylation	9	4.52261	0.000467633	CLK1, HCK, HSP90AA1, PRKCD, DYRK1A, KDR, DYRK1B, MET, EGFR	199	153	16792	4.96364	0.631272	0.0199399	0.0178158
GOTERM_BP_DIRECT	GO:0050830~defense response to Gram-positive bacterium	7	3.51759	0.000502981	CRP, APP, IL6, ACP5, ANG, LYZ, MBL2	199	85	16792	6.9491	0.658063	0.0210266	0.0186794
GOTERM_BP_DIRECT	GO:0031663~lipopolysaccharide-mediated signaling pathway	5	2.51256	0.000520688	HCK, IL1B, PRKCE, PTAFR, MAPK1	199	32	16792	13.1847	0.670743	0.0213482	0.0193133
GOTERM_MF_DIRECT	GO:0045028~G-protein coupled purinergic nucleotide receptor activity	4	2.01005	0.000525906	P2RY6, P2RY4, P2RY2, PTAFR	199	14	16881	24.2369	0.261014	0.016829	0.0193133
GOTERM_BP_DIRECT	GO:0035589~G-protein coupled purinergic nucleotide receptor signaling pathway	4	2.01005	0.000534043	P2RY6, P2RY4, P2RY2, PTAFR	199	14	16792	24.1091	0.679994	0.0214826	0.0200657
GOTERM_CC_DIRECT	GO:0005737~cytoplasm	79	39.6985	0.000587918	APP, GSK3B, AKR1B1, PYGM, PYGL, ENO1, SLC6A3, POLB, IKBKB, PPP1CC, HINT1, CA1, PNP, CA3, CA2, PIM1, EP300, NOS1, ACP1, MAP3K7, HSP90AA1, DUSP3, PRKCH, PRKCB, ARG1, PRKCE, ANXA5, PRKCD, PPP2R5A, PRKCA, CEL, MIF, CDC25B, AR, MAG, DPYD, TLR9, CHI3L1, FBP1, PVALB, PPID, RTN4R, OPRD1, DDX6, AHCY, GSTP1, TXN, PTGS2, EGFR, PTS, PURA, LDHA, BAG1, PNPO, MAPK1, PCBD1, PLCG1, MCL1, GSTM1, NOS2, CMA1, TNK2, …	198	5222	18224	1.39242	0.169102	0.0108938	0.0203658
GOTERM_BP_DIRECT	GO:0097192~extrinsic apoptotic signaling pathway in absence of ligand	5	2.51256	0.000659273	GSK3B, IL1B, IL2, BCL2L1, MCL1	199	34	16792	12.4091	0.755048	0.0260291	0.0206773
GOTERM_BP_DIRECT	GO:0038096~Fc-gamma receptor signaling pathway involved in phagocytosis	8	4.0201	0.000773163	HCK, HSP90AA1, PIK3CA, PRKCE, PRKCD, MAPK1, PLCG1, VAV1	199	127	16792	5.3154	0.807911	0.0294354	0.0208075
GOTERM_BP_DIRECT	GO:0001934~positive regulation of protein phosphorylation	8	4.0201	0.000773163	IL1B, KDR, F2, RASGRP1, MMP9, EGFR, MTOR, ACVR2A	199	127	16792	5.3154	0.807911	0.0294354	0.0221572
GOTERM_MF_DIRECT	GO:0004879~RNA polymerase II transcription factor activity, ligand-activated sequence-specific DNA binding	5	2.51256	0.000806189	AR, STAT3, PPARG, ESR1, ESR2	199	36	16881	11.7818	0.371076	0.0232894	0.0221572
GOTERM_BP_DIRECT	GO:0010613~positive regulation of cardiac muscle hypertrophy	4	2.01005	0.000807441	PARP1, PRKCA, PDE5A, PDE9A	199	16	16792	21.0955	0.821464	0.0302011	0.0252111
GOTERM_MF_DIRECT	GO:0004698~calcium-dependent protein kinase C activity	3	1.50754	0.000808658	PRKCG, PRKCB, PRKCA	199	4	16881	63.6219	0.37197	0.0232894	0.0285104
GOTERM_BP_DIRECT	GO:0071456~cellular response to hypoxia	7	3.51759	0.000958167	OPRD1, TERT, PRKCE, PTGS2, BMP7, MTOR, ICAM1	199	96	16792	6.15285	0.870587	0.0352209	0.0285104
GOTERM_BP_DIRECT	GO:0007204~positive regulation of cytosolic calcium ion concentration	8	4.0201	0.00106003	PTGER4, EDNRA, PTGIR, P2RY4, PTGER2, TRPV4, ESR1, IL2	199	134	16792	5.03773	0.895883	0.0383048	0.029252
GOTERM_BP_DIRECT	GO:0005975~carbohydrate metabolic process	9	4.52261	0.00108608	CS, LDHA, AMY1A, GBA, AKR1B1, NAGA, CHI3L1, PYGM, PYGL	199	174	16792	4.36458	0.901516	0.0385919	0.0333722
GOTERM_BP_DIRECT	GO:0006953~acute-phase response	5	2.51256	0.0011168	CRP, IL6, STAT3, F2, MBL2	199	39	16792	10.8182	0.907769	0.039033	0.0341141
GOTERM_CC_DIRECT	GO:0005576~extracellular region	32	16.0804	0.00113976	CRP, APP, CTSV, FCAR, CTSS, PNP, CASP1, KDR, CA6, MBL2, BCHE, HSP90AA1, DCD, F10, CMA1, MMP2, CEL, MIF, F2, LYZ, BMP7, MMP9, IL2, ESR2, MMP12, IL6, AZGP1, MMP13, IL1B, TLR9, ANG, MET	198	1610	18224	1.82937	0.301786	0.0199458	0.0371011
GOTERM_CC_DIRECT	GO:0016324~apical plasma membrane	11	5.52764	0.00129237	DPP4, P2RY6, HSP90AA1, ABCB1, P2RY4, PDE4D, TRPV4, CA4, TLR9, ATP1A1, EGFR	198	291	18224	3.47919	0.334595	0.0214261	0.0373791
GOTERM_BP_DIRECT	GO:0001938~positive regulation of endothelial cell proliferation	6	3.01508	0.00132165	JUN, ARG1, KDR, PRKCA, ANG, MTOR	199	69	16792	7.33756	0.94045	0.0446487	0.0378063
GOTERM_BP_DIRECT	GO:0001780~neutrophil homeostasis	3	1.50754	0.0013514	MTHFD1, PDE4B, SLC37A4	199	5	16792	50.6291	0.944116	0.0446487	0.0387353
GOTERM_BP_DIRECT	GO:0031622~positive regulation of fever generation	3	1.50754	0.0013514	CNR1, IL1B, PTGS2	199	5	16792	50.6291	0.944116	0.0446487	0.0432456
GOTERM_BP_DIRECT	GO:0060314~regulation of ryanodine-sensitive calcium-release channel activity	4	2.01005	0.00136124	FKBP1A, PDE4D, NOS1, PRKACA	199	19	16792	17.7646	0.945279	0.0446487	0.0432456
GOTERM_BP_DIRECT	GO:0007566~embryo implantation	5	2.51256	0.00147854	IL1B, MMP2, PTGS2, MMP9, TGFBR2	199	42	16792	10.0455	0.957407	0.0472817	0.0432456
GOTERM_MF_DIRECT	GO:0005178~integrin binding	7	3.51759	0.00148438	VCAM1, FAP, ICAM2, KDR, EGFR, PTPN2, ICAM1	199	105	16881	5.65528	0.574357	0.0407145	0.0432456
GOTERM_BP_DIRECT	GO:0006955~immune response	14	7.03518	0.00148587	PTGER4, OPRD1, CMA1, PTAFR, OPRK1, IL2, CTSS, VAV1, FCAR, IGF1R, IL6, PNP, IL1B, CD22	199	421	16792	2.80605	0.958068	0.0472817	0.043813
GOTERM_BP_DIRECT	GO:0048015~phosphatidylinositol-mediated signaling	7	3.51759	0.00160036	PIK3CA, NPR3, PTAFR, VAV1, EGFR, MTOR, IGF1R	199	106	16792	5.57239	0.967167	0.0501761	0.0457958
GOTERM_BP_DIRECT	GO:0035307~positive regulation of protein dephosphorylation	4	2.01005	0.00183625	GBA, PRKCD, ADORA1, PPP2R5A	199	21	16792	16.0727	0.980165	0.0567375	0.0457958
GOTERM_BP_DIRECT	GO:0050852~T cell receptor signaling pathway	8	4.0201	0.0018805	IKBKB, PIK3CA, PDE4D, PDE4B, MAPK1, PRKCQ, PLCG1, MAP3K7	199	148	16792	4.56118	0.981955	0.0572748	0.0485752
GOTERM_BP_DIRECT	GO:0071356~cellular response to tumor necrosis factor	7	3.51759	0.00193307	IKBKB, IL6, VCAM1, GBA, CHI3L1, TRPV1, ICAM1	199	110	16792	5.36976	0.983872	0.0580465	0.0485752
GOTERM_MF_DIRECT	GO:0008134~transcription factor binding	11	5.52764	0.00196456	PURA, AR, JUN, PARP1, STAT3, PIM1, EP300, MAPK1, PPARG, ESR1, PPID	199	284	16881	3.28564	0.677204	0.0510572	0.0485993
GOTERM_BP_DIRECT	GO:0045908~negative regulation of vasodilation	3	1.50754	0.00201136	CRP, ADORA1, HMGCR	199	6	16792	42.191	0.986357	0.0595587	0.0502766
GOTERM_MF_DIRECT	GO:0004715~non-membrane spanning protein tyrosine kinase activity	5	2.51256	0.00203874	CLK1, HCK, TNK2, PRKCD, DYRK1A	199	46	16881	9.22056	0.690709	0.0510572	0.0518954
GOTERM_BP_DIRECT	GO:0045454~cell redox homeostasis	6	3.01508	0.00215405	IL6, NOS2, GSR, NOS1, TXN, TXN2	199	77	16792	6.57521	0.989944	0.0629102	0.0547109
GOTERM_MF_DIRECT	GO:0016301~kinase activity	10	5.02513	0.00220189	BCKDK, GSK3B, PIK3CA, TNK2, PLK1, CHEK1, CDK2, MAPK1, PRKCA, MTOR	199	241	16881	3.51988	0.718461	0.0528455	0.0549545
GOTERM_CC_DIRECT	GO:0009897~external side of plasma membrane	9	4.52261	0.00226252	IL6, VCAM1, ANXA5, GSR, TRPV1, CTSV, ADA, ICAM1, TGFBR2	198	213	18224	3.88903	0.510075	0.0356348	0.0554749
GOTERM_MF_DIRECT	GO:0004114~3',5'-cyclic-nucleotide phosphodiesterase activity	4	2.01005	0.00236749	PDE4D, PDE4B, PDE5A, PDE9A	199	23	16881	14.7529	0.744088	0.054547	0.0562223
GOTERM_MF_DIRECT	GO:0008270~zinc ion binding	26	13.0653	0.00259577	RASGRP1, CA1, CA5B, CA3, CA2, CA4, CA7, EP300, CA6, CA9, CA12, PRKCG, PTPN1, PARP1, PRKCB, MMP2, PRKCA, MMP9, ESR1, ESR2, MMP12, AR, MMP13, PPARG, PGR, ADA	199	1169	16881	1.8867	0.775642	0.0575064	0.057687
GOTERM_BP_DIRECT	GO:0071312~cellular response to alkaloid	3	1.50754	0.00279408	TRPV1, BCL2L1, ICAM1	199	7	16792	36.1637	0.997441	0.0783812	0.0609331
GOTERM_BP_DIRECT	GO:0045822~negative regulation of heart contraction	3	1.50754	0.00279408	PDE4D, ATP1A1, IL2	199	7	16792	36.1637	0.997441	0.0783812	0.0656864
GOTERM_BP_DIRECT	GO:0034351~negative regulation of glial cell apoptotic process	3	1.50754	0.00279408	PRKCH, PRKCD, PRKCA	199	7	16792	36.1637	0.997441	0.0783812	0.0713902
GOTERM_BP_DIRECT	GO:0016032~viral process	11	5.52764	0.00296456	HSPA8, POLA1, HCK, RAD50, VCAM1, STAT3, KDR, EP300, MAPK1, PLCG1, UNG	199	299	16792	3.10435	0.998223	0.0817468	0.0713902
GOTERM_BP_DIRECT	GO:0042327~positive regulation of phosphorylation	4	2.01005	0.00306742	AR, ANG, MIF, EGFR	199	25	16792	13.5011	0.998574	0.0817468	0.0713902
GOTERM_BP_DIRECT	GO:0007569~cell aging	4	2.01005	0.00306742	PDCD4, MIF, MTOR, ICAM1	199	25	16792	13.5011	0.998574	0.0817468	0.0726574
GOTERM_BP_DIRECT	GO:0060135~maternal process involved in female pregnancy	4	2.01005	0.00306742	CNR1, ARG1, AKR1B1, MTOR	199	25	16792	13.5011	0.998574	0.0817468	0.075918
GOTERM_CC_DIRECT	GO:0005641~nuclear envelope lumen	3	1.50754	0.00311889	BCHE, APP, ALOX5	198	8	18224	34.5152	0.626182	0.0467834	0.075918
GOTERM_BP_DIRECT	GO:0051897~positive regulation of protein kinase B signaling	6	3.01508	0.00315039	IL6, F10, CHI3L1, TXN, EGFR, MTOR	199	84	16792	6.02728	0.998806	0.0829214	0.075918
GOTERM_BP_DIRECT	GO:0045893~positive regulation of transcription, DNA-templated	15	7.53769	0.00324073	JUN, STAT3, DYRK1B, BMP7, ESR1, ESR2, IKBKB, AR, IL6, IL1B, CDK2, MAPK1, PCBD1, PPARG, NOS1	199	515	16792	2.45773	0.999016	0.0838311	0.0765417
GOTERM_BP_DIRECT	GO:0019233~sensory perception of pain	5	2.51256	0.00326359	OPRD1, CNR1, OPRK1, MAPK1, PTGS2	199	52	16792	8.11365	0.999063	0.0838311	0.0791778
GOTERM_MF_DIRECT	GO:0030235~nitric-oxide synthase regulator activity	3	1.50754	0.00365861	HSP90AA1, ESR1, EGFR	199	8	16881	31.8109	0.878465	0.0750379	0.0791778
GOTERM_MF_DIRECT	GO:0004175~endopeptidase activity	5	2.51256	0.003674	MMP12, FAP, CMA1, CASP1, MMP9	199	54	16881	7.85455	0.879541	0.0750379	0.0791778
GOTERM_BP_DIRECT	GO:0006527~arginine catabolic process	3	1.50754	0.00369658	NOS2, ARG1, NOS1	199	8	16792	31.6432	0.999629	0.0916408	0.0791778
GOTERM_BP_DIRECT	GO:0010888~negative regulation of lipid storage	3	1.50754	0.00369658	CRP, IL6, PTPN2	199	8	16792	31.6432	0.999629	0.0916408	0.0803155
GOTERM_BP_DIRECT	GO:0002674~negative regulation of acute inflammatory response	3	1.50754	0.00369658	GSTP1, ADORA1, PPARG	199	8	16792	31.6432	0.999629	0.0916408	0.0811966
GOTERM_MF_DIRECT	GO:0005496~steroid binding	4	2.01005	0.00377795	AR, PGR, ESR1, ESR2	199	27	16881	12.5673	0.886555	0.0750379	0.0811966
GOTERM_BP_DIRECT	GO:0010628~positive regulation of gene expression	10	5.02513	0.00397839	CRP, AR, IL6, IL1B, TRPV4, GBA, STAT3, TLR9, MTOR, SLC6A4	199	262	16792	3.22068	0.999797	0.0969194	0.0887609
GOTERM_BP_DIRECT	GO:0050829~defense response to Gram-negative bacterium	5	2.51256	0.00400042	APP, IL6, NOS2, TLR9, LYZ	199	55	16792	7.67108	0.999806	0.0969194	0.0887609
GOTERM_MF_DIRECT	GO:0003707~steroid hormone receptor activity	5	2.51256	0.00419024	AR, PGR, PPARG, ESR1, ESR2	199	56	16881	7.57403	0.910583	0.0804526	0.0887609
GOTERM_BP_DIRECT	GO:0045931~positive regulation of mitotic cell cycle	4	2.01005	0.00425731	APP, DUSP3, PRKCA, CDC25B	199	28	16792	12.0546	0.999888	0.101129	0.0938736
GOTERM_BP_DIRECT	GO:1903779~regulation of cardiac conduction	5	2.51256	0.00426906	ITPR1, ATP2A1, NOS1, ATP1A1, PRKACA	199	56	16792	7.5341	0.999891	0.101129	0.0938736
GOTERM_BP_DIRECT	GO:0032355~response to estradiol	6	3.01508	0.00444255	GSTP1, STAT3, PTGS2, ESR1, BMP7, SLC6A4	199	91	16792	5.56364	0.999925	0.104083	0.0979511
GOTERM_BP_DIRECT	GO:0048662~negative regulation of smooth muscle cell proliferation	4	2.01005	0.00470775	PTGIR, NPR3, ANG, PPARG	199	29	16792	11.6389	0.999957	0.107924	0.0979511
GOTERM_BP_DIRECT	GO:0045909~positive regulation of vasodilation	4	2.01005	0.00470775	NOS2, PTAFR, NOS1, EGFR	199	29	16792	11.6389	0.999957	0.107924	0.0997493
GOTERM_CC_DIRECT	GO:0005622~intracellular	26	13.0653	0.00489864	PTGER4, GSTP1, NPR3, ARAF, RASGRP1, RASGRP3, IKBKB, SMPD2, PNP, MAPK1, PLCG1, PRKCG, HSPA8, PRKCH, NOS2, PRKCB, PRKCD, ANXA5, PRKCA, IL2, VAV1, CDC25B, NUDT9, PIK3CA, PRKCQ, PDE9A	198	1332	18224	1.79658	0.787086	0.0701397	0.100812
GOTERM_BP_DIRECT	GO:0038095~Fc-epsilon receptor signaling pathway	8	4.0201	0.00520632	IKBKB, JUN, PIK3CA, MAPK1, PRKCQ, PLCG1, MAP3K7, VAV1	199	178	16792	3.79245	0.999985	0.118084	0.104532
GOTERM_BP_DIRECT	GO:0042102~positive regulation of T cell proliferation	5	2.51256	0.0054651	IL6, VCAM1, PNP, IL1B, PRKCQ	199	60	16792	7.03183	0.999992	0.121371	0.104532
GOTERM_BP_DIRECT	GO:0051289~protein homotetramerization	5	2.51256	0.0054651	IMPDH2, PCBD1, TRPV1, MAT1A, FBP1	199	60	16792	7.03183	0.999992	0.121371	0.108913
GOTERM_BP_DIRECT	GO:0007169~transmembrane receptor protein tyrosine kinase signaling pathway	6	3.01508	0.00557074	HCK, TNK2, KDR, MET, EGFR, IGF1R	199	96	16792	5.27387	0.999993	0.122441	0.109229
GOTERM_MF_DIRECT	GO:0046872~metal ion binding	38	19.0955	0.00564275	ARAF, ATP2A1, ATP1A1, ITGAL, PTGS2, SLC6A3, PTS, SLC6A4, PPP2CA, POLB, SMPD2, PPP1CC, TERT, PDE4B, POLK, PRKCH, NOS2, AMY1A, TNK2, PRKCE, PDE4D, PRKCD, PRKCA, TRPV1, MAT1A, TYR, ACVR2A, VAV1, TGFBR2, POLA1, RAD50, IMPDH2, DPYD, CDK2, PDE5A, PRKCQ, FBP1, PDE9A	199	2069	16881	1.558	0.961372	0.104846	0.111963
GOTERM_CC_DIRECT	GO:0005741~mitochondrial outer membrane	7	3.51759	0.00566481	PPP1CC, ARG1, PGR, MTOR, BCL2L1, HK1, MCL1	198	149	18224	4.32405	0.832955	0.0775833	0.113178
GOTERM_BP_DIRECT	GO:0000086~G2/M transition of mitotic cell cycle	7	3.51759	0.00571718	HSP90AA1, ABCB1, PLK1, CHEK1, CDK2, PRKACA, CDC25B	199	137	16792	4.31148	0.999995	0.123121	0.114373
GOTERM_BP_DIRECT	GO:0010629~negative regulation of gene expression	7	3.51759	0.00571718	OPRD1, TERT, NOS2, GBA, PGR, MIF, ESR1	199	137	16792	4.31148	0.999995	0.123121	0.117556
GOTERM_BP_DIRECT	GO:0006950~response to stress	5	2.51256	0.00579564	HSP90AA1, AKR1B1, MAPK1, EGFR, MTOR	199	61	16792	6.91655	0.999996	0.123474	0.117556
GOTERM_BP_DIRECT	GO:0032725~positive regulation of granulocyte macrophage colony-stimulating factor production	3	1.50754	0.00584938	IL1B, TLR9, RASGRP1	199	10	16792	25.3146	0.999996	0.123474	0.118594
GOTERM_BP_DIRECT	GO:0042177~negative regulation of protein catabolic process	4	2.01005	0.00622729	PRKCG, SF3B3, NOS2, EGFR	199	32	16792	10.5477	0.999998	0.127659	0.119252
GOTERM_BP_DIRECT	GO:0045907~positive regulation of vasoconstriction	4	2.01005	0.00622729	PTAFR, PTGS2, EGFR, ICAM1	199	32	16792	10.5477	0.999998	0.127659	0.119252
GOTERM_BP_DIRECT	GO:0042220~response to cocaine	4	2.01005	0.00622729	HSP90AA1, CNR1, SLC6A3, MTOR	199	32	16792	10.5477	0.999998	0.127659	0.119594
GOTERM_MF_DIRECT	GO:0019903~protein phosphatase binding	5	2.51256	0.00637833	HSP90AA1, STAT3, PPARG, MET, EGFR	199	63	16881	6.73247	0.974759	0.11481	0.119594
GOTERM_BP_DIRECT	GO:0050727~regulation of inflammatory response	5	2.51256	0.00649616	HCK, CMA1, CASP1, PTGS2, ESR1	199	63	16792	6.69698	0.999999	0.131903	0.123648
GOTERM_BP_DIRECT	GO:0016310~phosphorylation	6	3.01508	0.00660839	BCKDK, PRKCG, PIK3CA, TNK2, STAT3, MTOR	199	100	16792	5.06291	0.999999	0.132916	0.123648
GOTERM_MF_DIRECT	GO:0050660~flavin adenine dinucleotide binding	5	2.51256	0.00674232	NOS2, GSR, DPYD, FMO1, NOS1	199	64	16881	6.62728	0.979554	0.117684	0.123648
GOTERM_BP_DIRECT	GO:0010634~positive regulation of epithelial cell migration	4	2.01005	0.00679131	JUN, PRKCE, PLCG1, TGFBR2	199	33	16792	10.2281	1	0.134307	0.127758
GOTERM_BP_DIRECT	GO:0006281~DNA repair	9	4.52261	0.00684154	POLB, POLA1, RAD50, PARP1, CHEK1, CDK2, POLK, MTOR, UNG	199	235	16792	3.23165	1	0.134307	0.128739
GOTERM_BP_DIRECT	GO:0030574~collagen catabolic process	5	2.51256	0.00686656	MMP12, MMP13, MMP2, MMP9, CTSS	199	64	16792	6.59234	1	0.134307	0.130087
GOTERM_MF_DIRECT	GO:0043560~insulin receptor substrate binding	3	1.50754	0.00702201	PIK3CA, PRKCD, IGF1R	199	11	16881	23.1352	0.982611	0.118961	0.130087
GOTERM_BP_DIRECT	GO:0051384~response to glucocorticoid	5	2.51256	0.00725066	BCHE, IL6, GBA, CTSV, PTGS2	199	65	16792	6.49092	1	0.139265	0.130087
GOTERM_BP_DIRECT	GO:0008217~regulation of blood pressure	5	2.51256	0.00725066	EDNRA, NPR3, PPARG, ATP1A1, PTGS2	199	65	16792	6.49092	1	0.139265	0.132625
GOTERM_BP_DIRECT	GO:0006096~glycolytic process	4	2.01005	0.00738473	LDHA, TPI1, ENO1, HK1	199	34	16792	9.92728	1	0.140477	0.134888
GOTERM_BP_DIRECT	GO:0006915~apoptotic process	15	7.53769	0.00744557	PRKCB, PRKCE, PRKCD, TGFBR2, PPP2CA, IL1B, BAG1, CASP1, PIM1, PDCD4, EP300, MAPK1, CHI3L1, MAP3K7, PPID	199	567	16792	2.23233	1	0.140477	0.134888
GOTERM_BP_DIRECT	GO:0030593~neutrophil chemotaxis	5	2.51256	0.00764869	IL1B, PDE4D, PDE4B, SLC37A4, VAV1	199	66	16792	6.39257	1	0.143044	0.136063
GOTERM_BP_DIRECT	GO:0032868~response to insulin	5	2.51256	0.00806083	IL6, TRPV4, OPRK1, RETN, MTOR	199	67	16792	6.29716	1	0.144759	0.136063
GOTERM_BP_DIRECT	GO:0050796~regulation of insulin secretion	5	2.51256	0.00806083	NOS2, CNR1, IL1B, ITPR1, PRKCA	199	67	16792	6.29716	1	0.144759	0.138549
GOTERM_BP_DIRECT	GO:0002223~stimulatory C-type lectin receptor signaling pathway	6	3.01508	0.00808704	IKBKB, PRKCD, ICAM2, EP300, PRKACA, MAP3K7	199	105	16792	4.82182	1	0.144759	0.14021
GOTERM_BP_DIRECT	GO:0051091~positive regulation of sequence-specific DNA binding transcription factor activity	6	3.01508	0.00808704	IL6, IL1B, EP300, PPARG, ESR1, ESR2	199	105	16792	4.82182	1	0.144759	0.14021
GOTERM_BP_DIRECT	GO:0007155~cell adhesion	13	6.53266	0.00843184	APP, VCAM1, PRKCE, ICAM2, PRKCA, ITGAL, IL2, ICAM1, HCK, MAG, AZGP1, FAP, CD22	199	459	16792	2.3899	1	0.144759	0.14021
GOTERM_BP_DIRECT	GO:0032230~positive regulation of synaptic transmission, GABAergic	3	1.50754	0.00844714	CA2, PRKCE, CA7	199	12	16792	21.0955	1	0.144759	0.14021
GOTERM_BP_DIRECT	GO:0086004~regulation of cardiac muscle cell contraction	3	1.50754	0.00844714	PDE4D, PDE4B, ATP1A1	199	12	16792	21.0955	1	0.144759	0.14021
GOTERM_BP_DIRECT	GO:0031000~response to caffeine	3	1.50754	0.00844714	FKBP1A, IL6, PPARG	199	12	16792	21.0955	1	0.144759	0.14021
GOTERM_BP_DIRECT	GO:0007252~I-kappaB phosphorylation	3	1.50754	0.00844714	IKBKB, TLR9, MAP3K7	199	12	16792	21.0955	1	0.144759	0.14021
GOTERM_BP_DIRECT	GO:0071872~cellular response to epinephrine stimulus	3	1.50754	0.00844714	PDE4D, PDE4B, PRKACA	199	12	16792	21.0955	1	0.144759	0.14021
GOTERM_BP_DIRECT	GO:0009749~response to glucose	5	2.51256	0.00848728	LDHA, CTSV, SLC37A4, TXN2, TGFBR2	199	68	16792	6.20455	1	0.144759	0.14021
GOTERM_BP_DIRECT	GO:0010507~negative regulation of autophagy	4	2.01005	0.00866116	MET, MTOR, BCL2L1, MCL1	199	36	16792	9.37577	1	0.146552	0.14021
GOTERM_CC_DIRECT	GO:0045177~apical part of cell	5	2.51256	0.00886076	APP, VCAM1, FAP, CA2, CTSV	198	75	18224	6.13603	0.939407	0.116297	0.14021
GOTERM_BP_DIRECT	GO:0035690~cellular response to drug	5	2.51256	0.00892825	NOS2, IL1B, PDE4B, FBP1, EGFR	199	69	16792	6.11463	1	0.149882	0.141947
GOTERM_BP_DIRECT	GO:2001240~negative regulation of extrinsic apoptotic signaling pathway in absence of ligand	4	2.01005	0.00934479	TERT, IL1B, BCL2L1, MCL1	199	37	16792	9.12237	1	0.155649	0.145172
GOTERM_BP_DIRECT	GO:0060333~interferon-gamma-mediated signaling pathway	5	2.51256	0.00985444	HCK, VCAM1, PTAFR, PRKCD, ICAM1	199	71	16792	5.94239	1	0.161219	0.150758
GOTERM_BP_DIRECT	GO:0051926~negative regulation of calcium ion transport	3	1.50754	0.00990603	NOS1, PTGS2, ICAM1	199	13	16792	19.4727	1	0.161219	0.154152
GOTERM_BP_DIRECT	GO:0001878~response to yeast	3	1.50754	0.00990603	APP, IL6, ANG	199	13	16792	19.4727	1	0.161219	0.155265
GOTERM_MF_DIRECT	GO:0004714~transmembrane receptor protein tyrosine kinase activity	4	2.01005	0.00991656	KDR, MET, EGFR, IGF1R	199	38	16881	8.92938	0.996754	0.163198	0.156152
GOTERM_BP_DIRECT	GO:0000302~response to reactive oxygen species	4	2.01005	0.0108043	GSTP1, GSR, TXN, TXN2	199	39	16792	8.65455	1	0.17378	0.156152
GOTERM_BP_DIRECT	GO:0050729~positive regulation of inflammatory response	5	2.51256	0.0108409	PTGER4, TRPV4, TLR9, EGFR, IL2	199	73	16792	5.77958	1	0.17378	0.156152
GOTERM_CC_DIRECT	GO:0005768~endosome	8	4.0201	0.0112394	BACE1, APP, TNK2, CDK2, TLR9, KDR, ATP1A1, EGFR	198	225	18224	3.27255	0.971574	0.141616	0.157012
GOTERM_MF_DIRECT	GO:0016791~phosphatase activity	4	2.01005	0.0114175	PPP1CC, DUSP3, CA3, ATP1A1	199	40	16881	8.48291	0.998644	0.182681	0.168319
GOTERM_BP_DIRECT	GO:0032743~positive regulation of interleukin-2 production	3	1.50754	0.011468	PDE4D, PDE4B, MAP3K7	199	14	16792	18.0818	1	0.182461	0.168319
GOTERM_BP_DIRECT	GO:0038083~peptidyl-tyrosine autophosphorylation	4	2.01005	0.0115806	HCK, TNK2, KDR, IGF1R	199	40	16792	8.43819	1	0.182887	0.1738
GOTERM_BP_DIRECT	GO:0043123~positive regulation of I-kappaB kinase/NF-kappaB signaling	7	3.51759	0.0121893	FKBP1A, IKBKB, PRKCB, PRKCE, CASP1, TLR9, MAP3K7	199	161	16792	3.66878	1	0.191085	0.176727
GOTERM_BP_DIRECT	GO:0051209~release of sequestered calcium ion into cytosol	4	2.01005	0.0123883	FKBP1A, PRKCE, ITPR1, TRPV1	199	41	16792	8.23238	1	0.192134	0.17714
GOTERM_BP_DIRECT	GO:0030324~lung development	5	2.51256	0.0124364	HSD11B1, ARG1, EP300, CHI3L1, EGFR	199	76	16792	5.55144	1	0.192134	0.18508
GOTERM_BP_DIRECT	GO:0044267~cellular protein metabolic process	6	3.01508	0.0129743	BACE1, APP, MMP13, MMP2, F2, LYZ	199	118	16792	4.29061	1	0.197143	0.186096
GOTERM_MF_DIRECT	GO:0010181~FMN binding	3	1.50754	0.0129993	NOS2, PNPO, NOS1	199	15	16881	16.9658	0.99946	0.202368	0.186096
GOTERM_BP_DIRECT	GO:1904707~positive regulation of vascular smooth muscle cell proliferation	3	1.50754	0.0131305	TERT, MMP2, MMP9	199	15	16792	16.8764	1	0.197143	0.190947
GOTERM_BP_DIRECT	GO:0042026~protein refolding	3	1.50754	0.0131305	FKBP1A, HSPA8, HSP90AA1	199	15	16792	16.8764	1	0.197143	0.190947
GOTERM_BP_DIRECT	GO:0060397~JAK-STAT cascade involved in growth hormone signaling pathway	3	1.50754	0.0131305	PTPN1, STAT3, MAPK1	199	15	16792	16.8764	1	0.197143	0.190947
GOTERM_BP_DIRECT	GO:0045740~positive regulation of DNA replication	4	2.01005	0.0132275	IL6, JUN, EGFR, IGF1R	199	42	16792	8.03637	1	0.19721	0.190947
GOTERM_BP_DIRECT	GO:0014066~regulation of phosphatidylinositol 3-kinase signaling	5	2.51256	0.0135793	PIK3CA, MAPK1, RASGRP1, VAV1, EGFR	199	78	16792	5.4091	1	0.201049	0.191012
GOTERM_CC_DIRECT	GO:0043202~lysosomal lumen	5	2.51256	0.0135863	HSPA8, HSP90AA1, GBA, CTSV, CTSS	198	85	18224	5.41414	0.986553	0.164603	0.192531
GOTERM_CC_DIRECT	GO:0043234~protein complex	11	5.52764	0.0143706	POLB, PPP1CC, AR, HSP90AA1, PARP1, ITPR1, MAPK1, NOS1, ATP1A1, PTGS2, PVALB	198	412	18224	2.45739	0.989533	0.167657	0.194731
GOTERM_BP_DIRECT	GO:0030838~positive regulation of actin filament polymerization	4	2.01005	0.0159359	HCK, PRKCE, MTOR, ICAM1	199	45	16792	7.50061	1	0.234312	0.226949
GOTERM_BP_DIRECT	GO:0050731~positive regulation of peptidyl-tyrosine phosphorylation	5	2.51256	0.0160604	IL6, TNK2, MIF, MTOR, ICAM1	199	82	16792	5.14524	1	0.234525	0.227155
GOTERM_BP_DIRECT	GO:0001525~angiogenesis	8	4.0201	0.0167094	JUN, PIK3CA, FAP, MMP2, KDR, PRKCA, ANG, PTGS2	199	223	16792	3.02715	1	0.235533	0.228131
GOTERM_BP_DIRECT	GO:0042310~vasoconstriction	3	1.50754	0.0167468	EDNRA, HTR1A, SLC6A4	199	17	16792	14.8909	1	0.235533	0.228131
GOTERM_BP_DIRECT	GO:2000811~negative regulation of anoikis	3	1.50754	0.0167468	PIK3CA, BCL2L1, MCL1	199	17	16792	14.8909	1	0.235533	0.228131
GOTERM_BP_DIRECT	GO:1901216~positive regulation of neuron death	3	1.50754	0.0167468	GSK3B, PARP1, MTOR	199	17	16792	14.8909	1	0.235533	0.228131
GOTERM_BP_DIRECT	GO:0000186~activation of MAPKK activity	4	2.01005	0.0169027	ADORA1, PLCG1, MAP3K7, EGFR	199	46	16792	7.33756	1	0.235533	0.228131
GOTERM_BP_DIRECT	GO:0051591~response to cAMP	4	2.01005	0.0169027	LDHA, JUN, TYR, SLC6A3	199	46	16792	7.33756	1	0.235533	0.228131
GOTERM_BP_DIRECT	GO:0032729~positive regulation of interferon-gamma production	4	2.01005	0.0169027	IL1B, PDE4D, PDE4B, IL2	199	46	16792	7.33756	1	0.235533	0.228131
GOTERM_BP_DIRECT	GO:0007193~adenylate cyclase-inhibiting G-protein coupled receptor signaling pathway	4	2.01005	0.0179017	OPRD1, NPR3, ADORA1, OPRK1	199	47	16792	7.18144	1	0.247834	0.240046
GOTERM_MF_DIRECT	GO:0097110~scaffold protein binding	4	2.01005	0.018673	IKBKB, PDE4D, NOS1, MAP3K7	199	48	16881	7.0691	0.99998	0.283043	0.244224
GOTERM_BP_DIRECT	GO:0033280~response to vitamin D	3	1.50754	0.0186956	TYR, PTGS2, BMP7	199	18	16792	14.0637	1	0.257054	0.244224
GOTERM_BP_DIRECT	GO:0016311~dephosphorylation	5	2.51256	0.0188089	DUSP3, CA3, ACP5, ATP1A1, FBP1	199	86	16792	4.90592	1	0.257054	0.248976
GOTERM_BP_DIRECT	GO:0008285~negative regulation of cell proliferation	11	5.52764	0.0192767	BCHE, AR, IL6, AZGP1, JUN, IL1B, STAT3, ADORA1, PTGS2, BMP7, PTPN2	199	396	16792	2.34394	1	0.26177	0.248976
GOTERM_BP_DIRECT	GO:0019221~cytokine-mediated signaling pathway	6	3.01508	0.0195494	RTN4R, FKBP1A, HCK, IL6, IL1B, STAT3	199	131	16792	3.86482	1	0.263794	0.253544
GOTERM_BP_DIRECT	GO:0043393~regulation of protein binding	3	1.50754	0.020735	APP, PLK1, PRKACA	199	19	16792	13.3235	1	0.272883	0.255504
GOTERM_BP_DIRECT	GO:0046827~positive regulation of protein export from nucleus	3	1.50754	0.020735	GSK3B, IL1B, PRKACA	199	19	16792	13.3235	1	0.272883	0.261316
GOTERM_BP_DIRECT	GO:0007520~myoblast fusion	3	1.50754	0.020735	GSK3B, DYRK1B, NOS1	199	19	16792	13.3235	1	0.272883	0.264307
GOTERM_BP_DIRECT	GO:0008637~apoptotic mitochondrial changes	3	1.50754	0.020735	ATP2A1, BCL2L1, MCL1	199	19	16792	13.3235	1	0.272883	0.264307
GOTERM_BP_DIRECT	GO:0007189~adenylate cyclase-activating G-protein coupled receptor signaling pathway	4	2.01005	0.0210924	PTGER4, PTGIR, PTGER2, NPR3	199	50	16792	6.75055	1	0.275883	0.264307
GOTERM_MF_DIRECT	GO:0008233~peptidase activity	5	2.51256	0.0214631	BACE1, APP, DCD, FAP, PCSK7	199	90	16881	4.71273	0.999996	0.312399	0.264307
GOTERM_BP_DIRECT	GO:0035556~intracellular signal transduction	11	5.52764	0.0215301	PRKCG, SMPD2, GSK3B, PRKCH, PRKCB, PRKCE, PRKCD, ARAF, PRKCQ, PRKCA, PLCG1	199	403	16792	2.30323	1	0.279891	0.267214
GOTERM_BP_DIRECT	GO:0042127~regulation of cell proliferation	7	3.51759	0.0226037	PURA, JUN, NOS2, PTGER2, TNK2, CHEK1, TGFBR2	199	185	16792	3.19283	1	0.28086	0.269284
GOTERM_BP_DIRECT	GO:1902895~positive regulation of pri-miRNA transcription from RNA polymerase II promoter	3	1.50754	0.0228625	JUN, TERT, STAT3	199	20	16792	12.6573	1	0.28086	0.271095
GOTERM_BP_DIRECT	GO:0035584~calcium-mediated signaling using intracellular calcium source	3	1.50754	0.0228625	VCAM1, KDR, PRKACA	199	20	16792	12.6573	1	0.28086	0.272033
GOTERM_BP_DIRECT	GO:0045944~positive regulation of transcription from RNA polymerase II promoter	20	10.0503	0.0230071	GSK3B, APP, JUN, PARP1, STAT3, BMP7, ESR1, EGFR, IL2, ACVR2A, IKBKB, AR, IL6, IL1B, TLR9, EP300, PGR, PPARG, NOS1, MET	199	981	16792	1.72032	1	0.28086	0.272033
GOTERM_CC_DIRECT	GO:0043197~dendritic spine	5	2.51256	0.0232481	PPP1CC, APP, PDE4B, ADORA1, NOS1	198	100	18224	4.60202	0.999395	0.260782	0.272033
GOTERM_MF_DIRECT	GO:0038052~RNA polymerase II transcription factor activity, estrogen-activated sequence-specific DNA binding	2	1.00503	0.0233214	ESR1, ESR2	199	2	16881	84.8291	0.999999	0.312399	0.272033
GOTERM_MF_DIRECT	GO:0035403~histone kinase activity (H3-T6 specific)	2	1.00503	0.0233214	PRKCB, PRKCA	199	2	16881	84.8291	0.999999	0.312399	0.272033
GOTERM_MF_DIRECT	GO:0034736~cholesterol O-acyltransferase activity	2	1.00503	0.0233214	SOAT1, SOAT2	199	2	16881	84.8291	0.999999	0.312399	0.272033
GOTERM_MF_DIRECT	GO:0002060~purine nucleobase binding	2	1.00503	0.0233214	PNP, PYGL	199	2	16881	84.8291	0.999999	0.312399	0.272033
GOTERM_BP_DIRECT	GO:0071333~cellular response to glucose stimulus	4	2.01005	0.0233813	PIK3CA, CMA1, PRKACA, ICAM1	199	52	16792	6.49092	1	0.28086	0.272033
GOTERM_BP_DIRECT	GO:0034097~response to cytokine	4	2.01005	0.0233813	JUN, ACP5, BCL2L1, MCL1	199	52	16792	6.49092	1	0.28086	0.272033
GOTERM_BP_DIRECT	GO:0070256~negative regulation of mucus secretion	2	1.00503	0.0234443	ADORA1, ADA	199	2	16792	84.3819	1	0.28086	0.272033
GOTERM_BP_DIRECT	GO:0032227~negative regulation of synaptic transmission, dopaminergic	2	1.00503	0.0234443	PTGS2, SLC6A4	199	2	16792	84.3819	1	0.28086	0.272033
GOTERM_BP_DIRECT	GO:1902202~regulation of hepatocyte growth factor receptor signaling pathway	2	1.00503	0.0234443	PTPN1, PTPN2	199	2	16792	84.3819	1	0.28086	0.272033
GOTERM_BP_DIRECT	GO:0035408~histone H3-T6 phosphorylation	2	1.00503	0.0234443	PRKCB, PRKCA	199	2	16792	84.3819	1	0.28086	0.272033
GOTERM_BP_DIRECT	GO:2001225~regulation of chloride transport	2	1.00503	0.0234443	CA2, CA7	199	2	16792	84.3819	1	0.28086	0.272033
GOTERM_BP_DIRECT	GO:1901898~negative regulation of relaxation of cardiac muscle	2	1.00503	0.0234443	PDE4D, PDE4B	199	2	16792	84.3819	1	0.28086	0.273161
GOTERM_BP_DIRECT	GO:0042323~negative regulation of circadian sleep/wake cycle, non-REM sleep	2	1.00503	0.0234443	ADORA1, ADA	199	2	16792	84.3819	1	0.28086	0.273161
GOTERM_BP_DIRECT	GO:0007179~transforming growth factor beta receptor signaling pathway	5	2.51256	0.0234489	FKBP1A, JUN, PARP1, MAP3K7, TGFBR2	199	92	16792	4.58597	1	0.28086	0.283497
GOTERM_CC_DIRECT	GO:0042470~melanosome	5	2.51256	0.0240085	HSPA8, HSP90AA1, AHCY, ATP1A1, TYR	198	101	18224	4.55646	0.999526	0.260782	0.286795
GOTERM_BP_DIRECT	GO:0045727~positive regulation of translation	4	2.01005	0.0245743	IL6, PTAFR, MAPK1, MTOR	199	53	16792	6.36845	1	0.292695	0.287675
GOTERM_BP_DIRECT	GO:0042346~positive regulation of NF-kappaB import into nucleus	3	1.50754	0.0250758	IL1B, TLR9, PTGS2	199	21	16792	12.0546	1	0.297008	0.294035
GOTERM_BP_DIRECT	GO:0048146~positive regulation of fibroblast proliferation	4	2.01005	0.0257996	JUN, MIF, ESR1, EGFR	199	54	16792	6.25051	1	0.303894	0.294344
GOTERM_BP_DIRECT	GO:0043065~positive regulation of apoptotic process	9	4.52261	0.0261768	IL6, LDHA, CNR1, TRPV1, PTGS2, BMP7, VAV1, PPID, BCL2L1	199	300	16792	2.53146	1	0.306642	0.297006
GOTERM_CC_DIRECT	GO:0005925~focal adhesion	10	5.02513	0.0265745	DPP4, HSPA8, PPP1CC, HCK, FAP, TRPV4, ANXA5, MAPK1, EGFR, ICAM1	198	391	18224	2.35397	0.999793	0.279032	0.297213
GOTERM_MF_DIRECT	GO:0004709~MAP kinase kinase kinase activity	3	1.50754	0.0271067	ARAF, MAP3K7, EGFR	199	22	16881	11.5676	1	0.354851	0.297213
GOTERM_BP_DIRECT	GO:2001243~negative regulation of intrinsic apoptotic signaling pathway	3	1.50754	0.0273725	MMP9, BCL2L1, MCL1	199	22	16792	11.5066	1	0.317165	0.297213
GOTERM_BP_DIRECT	GO:0051000~positive regulation of nitric-oxide synthase activity	3	1.50754	0.0273725	TERT, NPR3, ESR1	199	22	16792	11.5066	1	0.317165	0.297213
GOTERM_BP_DIRECT	GO:0045665~negative regulation of neuron differentiation	4	2.01005	0.0283472	DDX6, APP, BMP7, SLC6A4	199	56	16792	6.02728	1	0.324926	0.297213
GOTERM_BP_DIRECT	GO:0016049~cell growth	4	2.01005	0.0283472	AR, IL6, CEL, MTOR	199	56	16792	6.02728	1	0.324926	0.307197
GOTERM_CC_DIRECT	GO:0043195~terminal bouton	4	2.01005	0.0295296	APP, SYT1, ADORA1, PVALB	198	62	18224	5.93809	0.999921	0.291681	0.307197
GOTERM_CC_DIRECT	GO:0034704~calcium channel complex	3	1.50754	0.029631	PDE4D, ATP2A1, PRKACA	198	25	18224	11.0448	0.999923	0.291681	0.314715
GOTERM_BP_DIRECT	GO:0070301~cellular response to hydrogen peroxide	4	2.01005	0.0296693	IL6, ARG1, PRKCD, AKR1B1	199	57	16792	5.92154	1	0.334685	0.314715
GOTERM_BP_DIRECT	GO:0043401~steroid hormone mediated signaling pathway	4	2.01005	0.0296693	PGR, PPARG, ESR1, BMP7	199	57	16792	5.92154	1	0.334685	0.324167
GOTERM_BP_DIRECT	GO:0035335~peptidyl-tyrosine dephosphorylation	5	2.51256	0.0296695	PTPN1, DUSP3, ACP1, PTPN2, CDC25B	199	99	16792	4.26171	1	0.334685	0.324167
GOTERM_MF_DIRECT	GO:0004725~protein tyrosine phosphatase activity	5	2.51256	0.0301263	PTPN1, DUSP3, ACP1, PTPN2, CDC25B	199	100	16881	4.24146	1	0.385616	0.324167
GOTERM_BP_DIRECT	GO:0070373~negative regulation of ERK1 and ERK2 cascade	4	2.01005	0.0310235	PTPN1, DUSP3, GSTP1, PTPN2	199	58	16792	5.81944	1	0.346644	0.330156
GOTERM_BP_DIRECT	GO:0007267~cell-cell signaling	8	4.0201	0.0310549	AR, PTGIR, IL1B, ADORA1, PGR, TXN, ESR2, IL2	199	254	16792	2.6577	1	0.346644	0.33088
GOTERM_CC_DIRECT	GO:0097136~Bcl-2 family protein complex	2	1.00503	0.0320822	BCL2L1, MCL1	198	3	18224	61.3603	0.999965	0.306239	0.33088
GOTERM_BP_DIRECT	GO:0043406~positive regulation of MAP kinase activity	4	2.01005	0.0324097	PDE5A, MIF, RASGRP1, EGFR	199	59	16792	5.72081	1	0.359883	0.33088
GOTERM_CC_DIRECT	GO:0030424~axon	7	3.51759	0.0338888	BACE1, APP, CNR1, CA2, KCNA3, MAPK1, SLC6A3	198	222	18224	2.90217	0.999981	0.31397	0.33575
GOTERM_BP_DIRECT	GO:0051090~regulation of sequence-specific DNA binding transcription factor activity	3	1.50754	0.0347416	HCK, JUN, MAPK1	199	25	16792	10.1258	1	0.366889	0.33575
GOTERM_BP_DIRECT	GO:0007159~leukocyte cell-cell adhesion	3	1.50754	0.0347416	VCAM1, ITGAL, ICAM1	199	25	16792	10.1258	1	0.366889	0.337601
GOTERM_BP_DIRECT	GO:0001816~cytokine production	3	1.50754	0.0347416	PTAFR, SLC37A4, RASGRP1	199	25	16792	10.1258	1	0.366889	0.337927
GOTERM_MF_DIRECT	GO:0001883~purine nucleoside binding	2	1.00503	0.0347784	ADORA1, ADA	199	3	16881	56.5528	1	0.417341	0.337927
GOTERM_MF_DIRECT	GO:0008184~glycogen phosphorylase activity	2	1.00503	0.0347784	PYGM, PYGL	199	3	16881	56.5528	1	0.417341	0.337927
GOTERM_MF_DIRECT	GO:0004517~nitric-oxide synthase activity	2	1.00503	0.0347784	NOS2, NOS1	199	3	16881	56.5528	1	0.417341	0.337927
GOTERM_BP_DIRECT	GO:0070487~monocyte aggregation	2	1.00503	0.0349606	IL1B, BMP7	199	3	16792	56.2546	1	0.366889	0.337927
GOTERM_BP_DIRECT	GO:0034435~cholesterol esterification	2	1.00503	0.0349606	SOAT1, SOAT2	199	3	16792	56.2546	1	0.366889	0.337927
GOTERM_BP_DIRECT	GO:0001660~fever generation	2	1.00503	0.0349606	IL1B, TRPV1	199	3	16792	56.2546	1	0.366889	0.337927
GOTERM_BP_DIRECT	GO:0010829~negative regulation of glucose transport	2	1.00503	0.0349606	PRKCB, IL1B	199	3	16792	56.2546	1	0.366889	0.337927
GOTERM_BP_DIRECT	GO:0023021~termination of signal transduction	2	1.00503	0.0349606	GBA, PRKCD	199	3	16792	56.2546	1	0.366889	0.348573
GOTERM_BP_DIRECT	GO:0002291~T cell activation via T cell receptor contact with antigen bound to MHC molecule on antigen presenting cell	2	1.00503	0.0349606	ITGAL, ICAM1	199	3	16792	56.2546	1	0.366889	0.355359
GOTERM_BP_DIRECT	GO:0061684~chaperone-mediated autophagy	2	1.00503	0.0349606	HSPA8, HSP90AA1	199	3	16792	56.2546	1	0.366889	0.355359
GOTERM_BP_DIRECT	GO:0033632~regulation of cell-cell adhesion mediated by integrin	2	1.00503	0.0349606	DPP4, ADA	199	3	16792	56.2546	1	0.366889	0.355359
GOTERM_BP_DIRECT	GO:0006508~proteolysis	12	6.03015	0.0352734	MMP12, BACE1, DPP4, MMP13, DCD, FAP, MMP2, CASP1, F2, MMP9, CTSS, MBL2	199	500	16792	2.02517	1	0.366889	0.355359
GOTERM_BP_DIRECT	GO:0032092~positive regulation of protein binding	4	2.01005	0.0352778	FKBP1A, GSK3B, TERT, EP300	199	61	16792	5.53324	1	0.366889	0.355359
GOTERM_BP_DIRECT	GO:0040014~regulation of multicellular organism growth	3	1.50754	0.0373503	APP, PIK3CA, STAT3	199	26	16792	9.73637	1	0.381008	0.355359
GOTERM_BP_DIRECT	GO:0061621~canonical glycolysis	3	1.50754	0.0373503	TPI1, ENO1, HK1	199	26	16792	9.73637	1	0.381008	0.355359
GOTERM_BP_DIRECT	GO:0051930~regulation of sensory perception of pain	3	1.50754	0.0373503	OPRD1, ADORA1, OPRK1	199	26	16792	9.73637	1	0.381008	0.355359
GOTERM_BP_DIRECT	GO:0042755~eating behavior	3	1.50754	0.0373503	OPRD1, STAT3, OPRK1	199	26	16792	9.73637	1	0.381008	0.355359
GOTERM_MF_DIRECT	GO:0003684~damaged DNA binding	4	2.01005	0.0377717	POLB, EP300, POLK, UNG	199	63	16881	5.38598	1	0.44401	0.355359
GOTERM_CC_DIRECT	GO:0005911~cell-cell junction	6	3.01508	0.039171	PRKCG, APP, PRKCH, PRKCD, PLCG1, VAV1	198	172	18224	3.21071	0.999997	0.352539	0.355359
GOTERM_MF_DIRECT	GO:0051721~protein phosphatase 2A binding	3	1.50754	0.0396506	PTPN1, HMGCR, SLC6A3	199	27	16881	9.42546	1	0.456775	0.355359
GOTERM_CC_DIRECT	GO:0043231~intracellular membrane-bounded organelle	12	6.03015	0.0404936	DDX6, APP, CNR1, CMA1, CHEK1, PTAFR, PPARG, POLK, ATP1A1, SLC37A4, CTSS, IGF1R	198	558	18224	1.97936	0.999998	0.353313	0.355359
GOTERM_BP_DIRECT	GO:0006979~response to oxidative stress	5	2.51256	0.0412454	APP, CA3, PTGS2, EGFR, MBL2	199	110	16792	3.83554	1	0.418245	0.362318
GOTERM_BP_DIRECT	GO:0046330~positive regulation of JNK cascade	4	2.01005	0.0413929	IL1B, TRPV4, TLR9, RASGRP1	199	65	16792	5.19273	1	0.418245	0.364126
GOTERM_CC_DIRECT	GO:0097443~sorting endosome	2	1.00503	0.042547	PTPN1, KDR	198	4	18224	46.0202	0.999999	0.353313	0.366871
GOTERM_CC_DIRECT	GO:0031012~extracellular matrix	8	4.0201	0.0426219	FKBP1A, HSPA8, HSP90AA1, MMP13, DCD, CMA1, MMP2, BMP7	198	296	18224	2.48758	0.999999	0.353313	0.369035
GOTERM_BP_DIRECT	GO:0009314~response to radiation	3	1.50754	0.0427834	JUN, OPRK1, TXN	199	28	16792	9.04092	1	0.426235	0.369035
GOTERM_BP_DIRECT	GO:2000352~negative regulation of endothelial cell apoptotic process	3	1.50754	0.0427834	TERT, KDR, ICAM1	199	28	16792	9.04092	1	0.426235	0.369035
GOTERM_BP_DIRECT	GO:0040007~growth	3	1.50754	0.0427834	BMP7, MTOR, BCL2L1	199	28	16792	9.04092	1	0.426235	0.369035
GOTERM_BP_DIRECT	GO:0007166~cell surface receptor signaling pathway	8	4.0201	0.0440622	CXCR1, TNK2, BAG1, TRPV1, MIF, F2, MET, EGFR	199	274	16792	2.46371	1	0.431443	0.378645
GOTERM_MF_DIRECT	GO:0004222~metalloendopeptidase activity	5	2.51256	0.044077	MMP12, MMP13, FAP, MMP2, MMP9	199	113	16881	3.7535	1	0.457837	0.378645
GOTERM_MF_DIRECT	GO:0044325~ion channel binding	5	2.51256	0.044077	FKBP1A, HSP90AA1, PDE4D, PDE4B, NOS1	199	113	16881	3.7535	1	0.457837	0.378645
GOTERM_MF_DIRECT	GO:0003887~DNA-directed DNA polymerase activity	3	1.50754	0.0451734	POLB, POLA1, POLK	199	29	16881	8.77543	1	0.457837	0.397054
GOTERM_BP_DIRECT	GO:0043542~endothelial cell migration	3	1.50754	0.0456038	DPP4, PIK3CA, FAP	199	29	16792	8.72916	1	0.431443	0.397054
GOTERM_BP_DIRECT	GO:0071549~cellular response to dexamethasone stimulus	3	1.50754	0.0456038	IL6, ARG1, EGFR	199	29	16792	8.72916	1	0.431443	0.397054
GOTERM_MF_DIRECT	GO:0001882~nucleoside binding	2	1.00503	0.0461017	POLA1, PNP	199	4	16881	42.4146	1	0.457837	0.405101
GOTERM_MF_DIRECT	GO:0033265~choline binding	2	1.00503	0.0461017	CRP, BCHE	199	4	16881	42.4146	1	0.457837	0.405101
GOTERM_MF_DIRECT	GO:0051434~BH3 domain binding	2	1.00503	0.0461017	BCL2L1, MCL1	199	4	16881	42.4146	1	0.457837	0.41284
GOTERM_MF_DIRECT	GO:0034617~tetrahydrobiopterin binding	2	1.00503	0.0461017	NOS2, NOS1	199	4	16881	42.4146	1	0.457837	0.41284
GOTERM_MF_DIRECT	GO:0034056~estrogen response element binding	2	1.00503	0.0461017	ESR1, ESR2	199	4	16881	42.4146	1	0.457837	0.41284
GOTERM_BP_DIRECT	GO:0010716~negative regulation of extracellular matrix disassembly	2	1.00503	0.0463417	DPP4, FAP	199	4	16792	42.191	1	0.431443	0.417885
GOTERM_BP_DIRECT	GO:0050882~voluntary musculoskeletal movement	2	1.00503	0.0463417	ITPR1, MTOR	199	4	16792	42.191	1	0.431443	0.417885
GOTERM_BP_DIRECT	GO:0032095~regulation of response to food	2	1.00503	0.0463417	PRKCG, MTOR	199	4	16792	42.191	1	0.431443	0.417885
GOTERM_BP_DIRECT	GO:0055118~negative regulation of cardiac muscle contraction	2	1.00503	0.0463417	ADORA1, PDE5A	199	4	16792	42.191	1	0.431443	0.417885
GOTERM_BP_DIRECT	GO:0002906~negative regulation of mature B cell apoptotic process	2	1.00503	0.0463417	MIF, ADA	199	4	16792	42.191	1	0.431443	0.417885
GOTERM_BP_DIRECT	GO:0072606~interleukin-8 secretion	2	1.00503	0.0463417	NOS2, CHI3L1	199	4	16792	42.191	1	0.431443	0.417885
GOTERM_BP_DIRECT	GO:0060571~morphogenesis of an epithelial fold	2	1.00503	0.0463417	AR, EGFR	199	4	16792	42.191	1	0.431443	0.417885
GOTERM_BP_DIRECT	GO:1904058~positive regulation of sensory perception of pain	2	1.00503	0.0463417	PTAFR, MTOR	199	4	16792	42.191	1	0.431443	0.417885
GOTERM_BP_DIRECT	GO:0032849~positive regulation of cellular pH reduction	2	1.00503	0.0463417	CA2, CA7	199	4	16792	42.191	1	0.431443	0.417885
GOTERM_BP_DIRECT	GO:0034698~response to gonadotropin	2	1.00503	0.0463417	CTSV, ICAM1	199	4	16792	42.191	1	0.431443	0.417885
GOTERM_BP_DIRECT	GO:0010664~negative regulation of striated muscle cell apoptotic process	2	1.00503	0.0463417	HMGCR, BMP7	199	4	16792	42.191	1	0.431443	0.417885
GOTERM_BP_DIRECT	GO:0018119~peptidyl-cysteine S-nitrosylation	2	1.00503	0.0463417	NOS2, NOS1	199	4	16792	42.191	1	0.431443	0.417885
GOTERM_CC_DIRECT	GO:0005789~endoplasmic reticulum membrane	16	8.0402	0.0474734	ITPR1, FMO1, ATP2A1, HMGCR, PTGS2, RASGRP1, CYP19A1, EGFR, MTOR, FKBP1A, HSD11B1, SOAT1, SOAT2, TLR9, SLC37A4, FDFT1	198	862	18224	1.70841	1	0.360837	0.417885
GOTERM_BP_DIRECT	GO:0030217~T cell differentiation	3	1.50754	0.0484908	VAV1, IL2, PTPN2	199	30	16792	8.43819	1	0.449489	0.417885
GOTERM_CC_DIRECT	GO:0043235~receptor complex	5	2.51256	0.049126	APP, EGFR, ACVR2A, TGFBR2, IGF1R	198	127	18224	3.62364	1	0.360837	0.417885
GOTERM_BP_DIRECT	GO:0007265~Ras protein signal transduction	4	2.01005	0.0497343	JUN, CDK2, RASGRP1, RASGRP3	199	70	16792	4.82182	1	0.457041	0.422426
GOTERM_BP_DIRECT	GO:0098869~cellular oxidant detoxification	4	2.01005	0.0497343	GSTP1, GSR, TXN, PTGS2	199	70	16792	4.82182	1	0.457041	0.43457
GOTERM_CC_DIRECT	GO:0014069~postsynaptic density	6	3.01508	0.0497921	PRKCG, GSK3B, PDE4B, ADORA1, ITPR1, ATP1A1	198	184	18224	3.00132	1	0.360837	0.435363
GOTERM_CC_DIRECT	GO:0005654~nucleoplasm	40	20.1005	0.0506477	SF3B3, PTAFR, AKR1B1, TXN, UNG, POLB, TERT, CHEK1, PNPO, MAPK1, EP300, PCBD1, POLK, PRKACA, MCL1, HSPA8, JUN, HSP90AA1, DUSP3, PARP1, PRKCB, PRKCD, PLK1, STAT3, DYRK1A, PRKCA, MIF, ESR1, MTOR, ESR2, CDC25B, POLA1, AR, RAD50, CDK2, PDCD4, PPARG, PGR, PTPN2, PPID	198	2784	18224	1.32242	1	0.360837	0.435581
GOTERM_BP_DIRECT	GO:0071392~cellular response to estradiol stimulus	3	1.50754	0.0514424	IL6, ESR1, EGFR	199	31	16792	8.16599	1	0.470709	0.435581
GOTERM_CC_DIRECT	GO:0001772~immunological synapse	3	1.50754	0.0520316	DUSP3, PRKCQ, ICAM1	198	34	18224	8.12121	1	0.360837	0.435581
GOTERM_CC_DIRECT	GO:0016529~sarcoplasmic reticulum	3	1.50754	0.0520316	ITPR1, ATP2A1, NOS1	198	34	18224	8.12121	1	0.360837	0.435581
GOTERM_CC_DIRECT	GO:0033017~sarcoplasmic reticulum membrane	3	1.50754	0.0520316	FKBP1A, ATP2A1, NOS1	198	34	18224	8.12121	1	0.360837	0.435581
GOTERM_CC_DIRECT	GO:0000784~nuclear chromosome, telomeric region	5	2.51256	0.0526936	PURA, PPP1CC, RAD50, TERT, PARP1	198	130	18224	3.54002	1	0.360837	0.435581
GOTERM_BP_DIRECT	GO:0016485~protein processing	4	2.01005	0.053283	CMA1, CASP1, PCSK7, CTSS	199	72	16792	4.68788	1	0.483402	0.435581
GOTERM_BP_DIRECT	GO:0048010~vascular endothelial growth factor receptor signaling pathway	4	2.01005	0.053283	HSP90AA1, PIK3CA, KDR, VAV1	199	72	16792	4.68788	1	0.483402	0.435581
GOTERM_BP_DIRECT	GO:0051480~regulation of cytosolic calcium ion concentration	3	1.50754	0.0544568	F2, PRKACA, PVALB	199	32	16792	7.9108	1	0.485298	0.442678
GOTERM_BP_DIRECT	GO:0007498~mesoderm development	3	1.50754	0.0544568	PPP2CA, HCK, ACVR2A	199	32	16792	7.9108	1	0.485298	0.442678
GOTERM_BP_DIRECT	GO:0030308~negative regulation of cell growth	5	2.51256	0.0550429	PPP2CA, PPARG, ENO1, FBP1, ESR2	199	121	16792	3.48686	1	0.485298	0.455917
GOTERM_MF_DIRECT	GO:0051117~ATPase binding	4	2.01005	0.0562314	AR, PDE4D, PGR, ESR1	199	74	16881	4.58536	1	0.539653	0.46361
GOTERM_BP_DIRECT	GO:0001889~liver development	4	2.01005	0.0569503	JUN, PIK3CA, ARG1, ADA	199	74	16792	4.56118	1	0.485298	0.46361
GOTERM_MF_DIRECT	GO:0004957~prostaglandin E receptor activity	2	1.00503	0.0572928	PTGER4, PTGER2	199	5	16881	33.9317	1	0.539653	0.466306
GOTERM_MF_DIRECT	GO:0030284~estrogen receptor activity	2	1.00503	0.0572928	ESR1, ESR2	199	5	16881	33.9317	1	0.539653	0.46821
GOTERM_BP_DIRECT	GO:0051402~neuron apoptotic process	3	1.50754	0.057532	POLB, APP, BCL2L1	199	33	16792	7.67108	1	0.485298	0.46821
GOTERM_BP_DIRECT	GO:0071364~cellular response to epidermal growth factor stimulus	3	1.50754	0.057532	GSTP1, PLCG1, EGFR	199	33	16792	7.67108	1	0.485298	0.470047
GOTERM_BP_DIRECT	GO:0015758~glucose transport	3	1.50754	0.057532	EDNRA, SLC37A4, HK1	199	33	16792	7.67108	1	0.485298	0.470047
GOTERM_BP_DIRECT	GO:0070059~intrinsic apoptotic signaling pathway in response to endoplasmic reticulum stress	3	1.50754	0.057532	GSK3B, ITPR1, ATP2A1	199	33	16792	7.67108	1	0.485298	0.470047
GOTERM_BP_DIRECT	GO:0060336~negative regulation of interferon-gamma-mediated signaling pathway	2	1.00503	0.0575893	PPARG, PTPN2	199	5	16792	33.7528	1	0.485298	0.470047
GOTERM_BP_DIRECT	GO:0070257~positive regulation of mucus secretion	2	1.00503	0.0575893	P2RY2, PRKCE	199	5	16792	33.7528	1	0.485298	0.470047
GOTERM_BP_DIRECT	GO:0032611~interleukin-1 beta production	2	1.00503	0.0575893	IL1B, CASP1	199	5	16792	33.7528	1	0.485298	0.470047
GOTERM_BP_DIRECT	GO:0051534~negative regulation of NFAT protein import into nucleus	2	1.00503	0.0575893	GSK3B, MTOR	199	5	16792	33.7528	1	0.485298	0.470047
GOTERM_BP_DIRECT	GO:0042713~sperm ejaculation	2	1.00503	0.0575893	ACVR2A, SLC6A4	199	5	16792	33.7528	1	0.485298	0.470047
GOTERM_BP_DIRECT	GO:0006662~glycerol ether metabolic process	2	1.00503	0.0575893	TXN, TXN2	199	5	16792	33.7528	1	0.485298	0.470047
GOTERM_BP_DIRECT	GO:0006089~lactate metabolic process	2	1.00503	0.0575893	LDHA, SLC37A4	199	5	16792	33.7528	1	0.485298	0.470047
GOTERM_BP_DIRECT	GO:0022614~membrane to membrane docking	2	1.00503	0.0575893	VCAM1, ICAM1	199	5	16792	33.7528	1	0.485298	0.470047
GOTERM_BP_DIRECT	GO:0030321~transepithelial chloride transport	2	1.00503	0.0575893	P2RY6, P2RY4	199	5	16792	33.7528	1	0.485298	0.470047
GOTERM_BP_DIRECT	GO:0050996~positive regulation of lipid catabolic process	2	1.00503	0.0575893	IL1B, PRKCE	199	5	16792	33.7528	1	0.485298	0.470047
GOTERM_CC_DIRECT	GO:0005788~endoplasmic reticulum lumen	6	3.01508	0.0577253	BACE1, BCHE, F10, FMO1, F2, PTGS2	198	192	18224	2.87626	1	0.386882	0.470047
GOTERM_MF_DIRECT	GO:0019900~kinase binding	4	2.01005	0.0580877	LDHA, PRKCD, PPP2R5A, RASGRP3	199	75	16881	4.52422	1	0.539653	0.470047
GOTERM_BP_DIRECT	GO:0051726~regulation of cell cycle	5	2.51256	0.0591889	HSPA8, JUN, PLK1, STAT3, EP300	199	124	16792	3.4025	1	0.496814	0.470047
GOTERM_CC_DIRECT	GO:0032587~ruffle membrane	4	2.01005	0.0592476	HSP90AA1, FAP, TRPV4, PDE9A	198	82	18224	4.48978	1	0.388812	0.470047
GOTERM_BP_DIRECT	GO:0006816~calcium ion transport	4	2.01005	0.0607344	PRKCB, TRPV4, ITPR1, ATP2A1	199	76	16792	4.44115	1	0.507787	0.470047
GOTERM_BP_DIRECT	GO:0006457~protein folding	6	3.01508	0.0623823	FKBP1A, HSPA8, HSP90AA1, TXN, PPID, TXN2	199	180	16792	2.81273	1	0.519528	0.473839
GOTERM_CC_DIRECT	GO:0071438~invadopodium membrane	2	1.00503	0.0631402	DPP4, FAP	198	6	18224	30.6801	1	0.404316	0.478737
GOTERM_BP_DIRECT	GO:0001890~placenta development	3	1.50754	0.0638576	ANG, PPARG, ADA	199	35	16792	7.23274	1	0.529745	0.478737
GOTERM_CC_DIRECT	GO:0042383~sarcolemma	4	2.01005	0.0645746	VCAM1, NOS1, ATP1A1, PDE9A	198	85	18224	4.33131	1	0.404316	0.478737
GOTERM_BP_DIRECT	GO:0031295~T cell costimulation	4	2.01005	0.0646332	DPP4, PIK3CA, VAV1, MTOR	199	78	16792	4.32728	1	0.534101	0.478737
GOTERM_BP_DIRECT	GO:0007268~chemical synaptic transmission	7	3.51759	0.065446	OPRD1, PRKCG, SYT1, HTR1A, OPRK1, MAPK1, SLC6A4	199	240	16792	2.46114	1	0.538525	0.481201
GOTERM_CC_DIRECT	GO:0005759~mitochondrial matrix	8	4.0201	0.0654607	BCKDK, CS, NUDT9, CA5B, GSR, TXN2, BCL2L1, MCL1	198	327	18224	2.25175	1	0.404316	0.491829
GOTERM_BP_DIRECT	GO:0009409~response to cold	3	1.50754	0.0671044	IL6, HSP90AA1, PPARG	199	36	16792	7.03183	1	0.538525	0.503201
GOTERM_BP_DIRECT	GO:0010043~response to zinc ion	3	1.50754	0.0671044	VCAM1, CA2, ARG1	199	36	16792	7.03183	1	0.538525	0.513097
GOTERM_BP_DIRECT	GO:0030335~positive regulation of cell migration	6	3.01508	0.0672073	F10, KDR, MAPK1, PRKCA, EGFR, IGF1R	199	184	16792	2.75158	1	0.538525	0.51342
GOTERM_MF_DIRECT	GO:0004985~opioid receptor activity	2	1.00503	0.0683532	OPRD1, OPRK1	199	6	16881	28.2764	1	0.601401	0.51342
GOTERM_MF_DIRECT	GO:0004064~arylesterase activity	2	1.00503	0.0683532	CA1, CA2	199	6	16881	28.2764	1	0.601401	0.51342
GOTERM_BP_DIRECT	GO:0042060~wound healing	4	2.01005	0.0686446	IL6, EGFR, MTOR, TGFBR2	199	80	16792	4.2191	1	0.538525	0.51342
GOTERM_BP_DIRECT	GO:0006273~lagging strand elongation	2	1.00503	0.0687049	POLA1, PARP1	199	6	16792	28.1273	1	0.538525	0.517316
GOTERM_BP_DIRECT	GO:0071168~protein localization to chromatin	2	1.00503	0.0687049	PLK1, ESR1	199	6	16792	28.1273	1	0.538525	0.521601
GOTERM_BP_DIRECT	GO:0007635~chemosensory behavior	2	1.00503	0.0687049	PRKCG, TRPV1	199	6	16792	28.1273	1	0.538525	0.521601
GOTERM_BP_DIRECT	GO:0060440~trachea formation	2	1.00503	0.0687049	MAPK1, TGFBR2	199	6	16792	28.1273	1	0.538525	0.521601
GOTERM_BP_DIRECT	GO:0097066~response to thyroid hormone	2	1.00503	0.0687049	GBA, AKR1B1	199	6	16792	28.1273	1	0.538525	0.521601
GOTERM_BP_DIRECT	GO:0090330~regulation of platelet aggregation	2	1.00503	0.0687049	PRKCQ, PRKCA	199	6	16792	28.1273	1	0.538525	0.521601
GOTERM_BP_DIRECT	GO:0010042~response to manganese ion	2	1.00503	0.0687049	ARG1, PTGS2	199	6	16792	28.1273	1	0.538525	0.521601
GOTERM_BP_DIRECT	GO:1990000~amyloid fibril formation	2	1.00503	0.0687049	FKBP1A, APP	199	6	16792	28.1273	1	0.538525	0.521601
GOTERM_BP_DIRECT	GO:0002686~negative regulation of leukocyte migration	2	1.00503	0.0687049	ADORA1, ADA	199	6	16792	28.1273	1	0.538525	0.521601
GOTERM_MF_DIRECT	GO:0001786~phosphatidylserine binding	3	1.50754	0.0697621	HSPA8, SYT1, RASGRP1	199	37	16881	6.87804	1	0.601401	0.521601
GOTERM_MF_DIRECT	GO:0030331~estrogen receptor binding	3	1.50754	0.0697621	PARP1, PPARG, PPID	199	37	16881	6.87804	1	0.601401	0.521601
GOTERM_BP_DIRECT	GO:0045786~negative regulation of cell cycle	3	1.50754	0.070405	PDCD4, PTGS2, BMP7	199	37	16792	6.84178	1	0.546724	0.521601
GOTERM_BP_DIRECT	GO:0035094~response to nicotine	3	1.50754	0.070405	VCAM1, CNR1, SLC6A3	199	37	16792	6.84178	1	0.546724	0.521601
GOTERM_BP_DIRECT	GO:0043410~positive regulation of MAPK cascade	4	2.01005	0.0706919	AR, IL6, PRKCE, KDR	199	81	16792	4.16701	1	0.546724	0.521601
GOTERM_BP_DIRECT	GO:0001701~in utero embryonic development	6	3.01508	0.0710164	AR, EDNRA, DUSP3, PLCG1, BCL2L1, TGFBR2	199	187	16792	2.70744	1	0.546724	0.521601
GOTERM_BP_DIRECT	GO:0043524~negative regulation of neuron apoptotic process	5	2.51256	0.0710331	PRKCG, JUN, TERT, PIK3CA, BCL2L1	199	132	16792	3.19628	1	0.546724	0.529543
GOTERM_MF_DIRECT	GO:0003824~catalytic activity	6	3.01508	0.0712955	BCHE, HINT1, PNP, AMY1A, IMPDH2, CEL	199	188	16881	2.70731	1	0.601401	0.529543
GOTERM_MF_DIRECT	GO:0008013~beta-catenin binding	4	2.01005	0.0718721	GSK3B, AR, EP300, ESR1	199	82	16881	4.13801	1	0.601401	0.529543
GOTERM_MF_DIRECT	GO:0005516~calmodulin binding	6	3.01508	0.0725848	SYT1, NOS2, TRPV4, TRPV1, NOS1, EGFR	199	189	16881	2.69299	1	0.601401	0.529543
GOTERM_MF_DIRECT	GO:0051287~NAD binding	3	1.50754	0.0730869	LDHA, AHCY, PARP1	199	38	16881	6.69704	1	0.601401	0.529543
GOTERM_BP_DIRECT	GO:0038128~ERBB2 signaling pathway	3	1.50754	0.0737575	HSP90AA1, PIK3CA, EGFR	199	38	16792	6.66173	1	0.565651	0.547875
GOTERM_MF_DIRECT	GO:0016787~hydrolase activity	6	3.01508	0.0750051	NUDT9, PPP1CC, HINT1, MTHFD1, ACP5, CEL	199	191	16881	2.66479	1	0.605445	0.567448
GOTERM_MF_DIRECT	GO:0016746~transferase activity, transferring acyl groups	3	1.50754	0.0764618	SOAT2, EP300, CRAT	199	39	16881	6.52532	1	0.605445	0.567448
GOTERM_BP_DIRECT	GO:0030890~positive regulation of B cell proliferation	3	1.50754	0.0771604	MIF, ADA, IL2	199	39	16792	6.49092	1	0.585859	0.567448
GOTERM_MF_DIRECT	GO:0008504~monoamine transmembrane transporter activity	2	1.00503	0.0792845	SLC6A3, SLC6A4	199	7	16881	24.2369	1	0.605445	0.567448
GOTERM_MF_DIRECT	GO:0034618~arginine binding	2	1.00503	0.0792845	NOS2, NOS1	199	7	16881	24.2369	1	0.605445	0.567448
GOTERM_BP_DIRECT	GO:0043457~regulation of cellular respiration	2	1.00503	0.07969	PIK3CA, NOS2	199	7	16792	24.1091	1	0.585859	0.567448
GOTERM_BP_DIRECT	GO:0050861~positive regulation of B cell receptor signaling pathway	2	1.00503	0.07969	PRKCH, PRKCB	199	7	16792	24.1091	1	0.585859	0.567448
GOTERM_BP_DIRECT	GO:0060687~regulation of branching involved in prostate gland morphogenesis	2	1.00503	0.07969	ESR1, BMP7	199	7	16792	24.1091	1	0.585859	0.567448
GOTERM_BP_DIRECT	GO:1903140~regulation of establishment of endothelial barrier	2	1.00503	0.07969	IKBKB, IL1B	199	7	16792	24.1091	1	0.585859	0.567448
GOTERM_BP_DIRECT	GO:0071639~positive regulation of monocyte chemotactic protein-1 production	2	1.00503	0.07969	IL1B, TRPV4	199	7	16792	24.1091	1	0.585859	0.567448
GOTERM_BP_DIRECT	GO:0007435~salivary gland morphogenesis	2	1.00503	0.07969	POLB, EGFR	199	7	16792	24.1091	1	0.585859	0.567448
GOTERM_BP_DIRECT	GO:0042518~negative regulation of tyrosine phosphorylation of Stat3 protein	2	1.00503	0.07969	PPP2CA, PTPN2	199	7	16792	24.1091	1	0.585859	0.567448
GOTERM_BP_DIRECT	GO:0046069~cGMP catabolic process	2	1.00503	0.07969	PDE5A, PDE9A	199	7	16792	24.1091	1	0.585859	0.570081
GOTERM_BP_DIRECT	GO:0071806~protein transmembrane transport	2	1.00503	0.07969	AZGP1, MCL1	199	7	16792	24.1091	1	0.585859	0.570081
GOTERM_BP_DIRECT	GO:0030157~pancreatic juice secretion	2	1.00503	0.07969	NPR3, CEL	199	7	16792	24.1091	1	0.585859	0.572166
GOTERM_BP_DIRECT	GO:0038003~opioid receptor signaling pathway	2	1.00503	0.07969	OPRD1, OPRK1	199	7	16792	24.1091	1	0.585859	0.572166
GOTERM_MF_DIRECT	GO:0005509~calcium ion binding	14	7.03518	0.0798252	CRP, SYT1, F10, ANXA5, ITPR1, ATP2A1, F2, RASGRP1, RASGRP3, MMP12, MMP13, PLCG1, PVALB, MBL2	199	717	16881	1.65636	1	0.605445	0.572166
GOTERM_MF_DIRECT	GO:0005057~receptor signaling protein activity	3	1.50754	0.0798851	BAG1, ARAF, PLCG1	199	40	16881	6.36219	1	0.605445	0.572166
GOTERM_BP_DIRECT	GO:1901215~negative regulation of neuron death	3	1.50754	0.080612	IL6, GBA, STAT3	199	40	16792	6.32864	1	0.588578	0.572166
GOTERM_BP_DIRECT	GO:0043124~negative regulation of I-kappaB kinase/NF-kappaB signaling	3	1.50754	0.080612	PPM1B, GSTP1, ESR1	199	40	16792	6.32864	1	0.588578	0.572166
GOTERM_BP_DIRECT	GO:0006928~movement of cell or subcellular component	4	2.01005	0.0813326	STAT3, TXN, ITGAL, PTGS2	199	86	16792	3.92474	1	0.591812	0.572166
GOTERM_BP_DIRECT	GO:0030198~extracellular matrix organization	6	3.01508	0.0829437	APP, VCAM1, ICAM2, KDR, ITGAL, ICAM1	199	196	16792	2.58312	1	0.601483	0.572166
GOTERM_CC_DIRECT	GO:0043209~myelin sheath	5	2.51256	0.0831322	HSPA8, HSP90AA1, CA2, MIF, ATP1A1	198	152	18224	3.02764	1	0.495041	0.573214
GOTERM_CC_DIRECT	GO:0061202~clathrin-sculpted gamma-aminobutyric acid transport vesicle membrane	2	1.00503	0.0832926	HSPA8, SYT1	198	8	18224	23.0101	1	0.495041	0.576014
GOTERM_BP_DIRECT	GO:0008360~regulation of cell shape	5	2.51256	0.0839957	HCK, IL6, KDR, F2, ICAM1	199	140	16792	3.01364	1	0.605824	0.576014
GOTERM_BP_DIRECT	GO:0031397~negative regulation of protein ubiquitination	3	1.50754	0.0841106	PRKCG, PRKCE, MTOR	199	41	16792	6.17429	1	0.605824	0.576014
GOTERM_CC_DIRECT	GO:0005794~Golgi apparatus	15	7.53769	0.0853578	APP, VCAM1, SYT1, PRKCE, CEL, ATP1A1, RASGRP1, ESR1, BACE1, HCK, CA4, KDR, MAPK1, PPARG, PDE9A	198	863	18224	1.59978	1	0.49792	0.576014
GOTERM_MF_DIRECT	GO:0031072~heat shock protein binding	3	1.50754	0.0868711	HSPA8, ADORA1, PPID	199	42	16881	6.05922	1	0.6128	0.576014
GOTERM_MF_DIRECT	GO:0016491~oxidoreductase activity	6	3.01508	0.0869201	HSD11B1, IMPDH2, GSR, AKR1B1, TYR, FDFT1	199	200	16881	2.54487	1	0.6128	0.576014
GOTERM_BP_DIRECT	GO:0001541~ovarian follicle development	3	1.50754	0.0876548	ANG, BCL2L1, ICAM1	199	42	16792	6.02728	1	0.614791	0.582581
GOTERM_CC_DIRECT	GO:0000781~chromosome, telomeric region	3	1.50754	0.0883429	TERT, CHEK1, CDK2	198	46	18224	6.00264	1	0.505964	0.583011
GOTERM_MF_DIRECT	GO:0004726~non-membrane spanning protein tyrosine phosphatase activity	2	1.00503	0.0900882	ACP1, PTPN2	199	8	16881	21.2073	1	0.6128	0.583011
GOTERM_MF_DIRECT	GO:0003691~double-stranded telomeric DNA binding	2	1.00503	0.0900882	PURA, RAD50	199	8	16881	21.2073	1	0.6128	0.583011
GOTERM_MF_DIRECT	GO:0016671~oxidoreductase activity, acting on a sulfur group of donors, disulfide as acceptor	2	1.00503	0.0900882	TXN, TXN2	199	8	16881	21.2073	1	0.6128	0.583011
GOTERM_BP_DIRECT	GO:0000165~MAPK cascade	7	3.51759	0.0903899	IL1B, ARAF, MAPK1, RASGRP1, EGFR, IL2, RASGRP3	199	262	16792	2.25448	1	0.614791	0.583011
GOTERM_MF_DIRECT	GO:0005216~ion channel activity	3	1.50754	0.0904306	TRPV4, ITPR1, TRPV1	199	43	16881	5.91831	1	0.6128	0.583011
GOTERM_MF_DIRECT	GO:0001046~core promoter sequence-specific DNA binding	3	1.50754	0.0904306	PPARG, ESR1, ESR2	199	43	16881	5.91831	1	0.6128	0.583011
GOTERM_MF_DIRECT	GO:0046332~SMAD binding	3	1.50754	0.0904306	FKBP1A, PURA, TGFBR2	199	43	16881	5.91831	1	0.6128	0.583011
GOTERM_MF_DIRECT	GO:0030971~receptor tyrosine kinase binding	3	1.50754	0.0904306	PTPN1, PLCG1, PTPN2	199	43	16881	5.91831	1	0.6128	0.583011
GOTERM_BP_DIRECT	GO:0045839~negative regulation of mitotic nuclear division	2	1.00503	0.0905462	CHEK1, BMP7	199	8	16792	21.0955	1	0.614791	0.586785
GOTERM_BP_DIRECT	GO:0031666~positive regulation of lipopolysaccharide-mediated signaling pathway	2	1.00503	0.0905462	PRKCA, MIF	199	8	16792	21.0955	1	0.614791	0.586785
GOTERM_BP_DIRECT	GO:0032872~regulation of stress-activated MAPK cascade	2	1.00503	0.0905462	GSTP1, MAPK1	199	8	16792	21.0955	1	0.614791	0.595471
GOTERM_BP_DIRECT	GO:0006729~tetrahydrobiopterin biosynthetic process	2	1.00503	0.0905462	PCBD1, PTS	199	8	16792	21.0955	1	0.614791	0.595471
GOTERM_BP_DIRECT	GO:0000103~sulfate assimilation	2	1.00503	0.0905462	TXN, TXN2	199	8	16792	21.0955	1	0.614791	0.595471
GOTERM_BP_DIRECT	GO:0044598~doxorubicin metabolic process	2	1.00503	0.0905462	AKR1B10, AKR1B1	199	8	16792	21.0955	1	0.614791	0.595471
GOTERM_BP_DIRECT	GO:0032966~negative regulation of collagen biosynthetic process	2	1.00503	0.0905462	IL6, PPARG	199	8	16792	21.0955	1	0.614791	0.595471
GOTERM_BP_DIRECT	GO:0060259~regulation of feeding behavior	2	1.00503	0.0905462	CNR1, STAT3	199	8	16792	21.0955	1	0.614791	0.595471
GOTERM_BP_DIRECT	GO:0034379~very-low-density lipoprotein particle assembly	2	1.00503	0.0905462	SOAT1, SOAT2	199	8	16792	21.0955	1	0.614791	0.595471
GOTERM_BP_DIRECT	GO:0046903~secretion	2	1.00503	0.0905462	CA2, CA9	199	8	16792	21.0955	1	0.614791	0.595471
GOTERM_BP_DIRECT	GO:0060736~prostate gland growth	2	1.00503	0.0905462	AR, CYP19A1	199	8	16792	21.0955	1	0.614791	0.595471
GOTERM_BP_DIRECT	GO:0031659~positive regulation of cyclin-dependent protein serine/threonine kinase activity involved in G1/S transition of mitotic cell cycle	2	1.00503	0.0905462	PIM1, EGFR	199	8	16792	21.0955	1	0.614791	0.595471
GOTERM_BP_DIRECT	GO:0015844~monoamine transport	2	1.00503	0.0905462	SLC6A3, SLC6A4	199	8	16792	21.0955	1	0.614791	0.595471
GOTERM_BP_DIRECT	GO:0044597~daunorubicin metabolic process	2	1.00503	0.0905462	AKR1B10, AKR1B1	199	8	16792	21.0955	1	0.614791	0.595471
GOTERM_BP_DIRECT	GO:0090005~negative regulation of establishment of protein localization to plasma membrane	2	1.00503	0.0905462	PPP2R5A, BCL2L1	199	8	16792	21.0955	1	0.614791	0.595471
GOTERM_BP_DIRECT	GO:0045410~positive regulation of interleukin-6 biosynthetic process	2	1.00503	0.0905462	IL1B, PTAFR	199	8	16792	21.0955	1	0.614791	0.595471
GOTERM_CC_DIRECT	GO:0005813~centrosome	9	4.52261	0.0925468	GSK3B, PDE4D, PLK1, CHEK1, CDK2, PDE4B, PRKACA, CDC25B, BCL2L1	198	426	18224	1.94452	1	0.511194	0.595471
GOTERM_BP_DIRECT	GO:0042742~defense response to bacterium	5	2.51256	0.0926459	DCD, NOS2, PRKCD, TLR9, MBL2	199	145	16792	2.90972	1	0.627051	0.595471
GOTERM_CC_DIRECT	GO:0031095~platelet dense tubular network membrane	2	1.00503	0.0932065	ITPR1, ATP2A1	198	9	18224	20.4534	1	0.511194	0.595471
GOTERM_BP_DIRECT	GO:0006094~gluconeogenesis	3	1.50754	0.0948735	TPI1, ENO1, FBP1	199	44	16792	5.75331	1	0.63607	0.595471
GOTERM_BP_DIRECT	GO:0023014~signal transduction by protein phosphorylation	3	1.50754	0.0948735	KDR, ACVR2A, TGFBR2	199	44	16792	5.75331	1	0.63607	0.607345
GOTERM_BP_DIRECT	GO:0007077~mitotic nuclear envelope disassembly	3	1.50754	0.0948735	PRKCB, PLK1, PRKCA	199	44	16792	5.75331	1	0.63607	0.614954
GOTERM_CC_DIRECT	GO:0043679~axon terminus	3	1.50754	0.0949659	FKBP1A, OPRD1, OPRK1	198	48	18224	5.75253	1	0.511194	0.615241
GOTERM_CC_DIRECT	GO:0030027~lamellipodium	5	2.51256	0.0957474	DPP4, PIK3CA, FAP, TRPV4, PLCG1	198	160	18224	2.87626	1	0.511194	0.616081
GOTERM_MF_DIRECT	GO:0046982~protein heterodimerization activity	10	5.02513	0.0965074	IKBKB, POLA1, JUN, ADORA1, ITGAL, TYR, EGFR, PVALB, BCL2L1, MCL1	199	465	16881	1.82428	1	0.646375	0.616081
GOTERM_MF_DIRECT	GO:0004721~phosphoprotein phosphatase activity	3	1.50754	0.0976751	PPP2CA, PPP1CC, CDC25B	199	45	16881	5.65528	1	0.646676	0.616081
GOTERM_BP_DIRECT	GO:0032755~positive regulation of interleukin-6 production	3	1.50754	0.098545	IL6, IL1B, TLR9	199	45	16792	5.62546	1	0.652321	0.631821
GOTERM_BP_DIRECT	GO:0032147~activation of protein kinase activity	3	1.50754	0.098545	PIK3CA, PRKCD, TGFBR2	199	45	16792	5.62546	1	0.652321	0.631821
GOTERM_BP_DIRECT	GO:0008542~visual learning	3	1.50754	0.098545	APP, HMGCR, MTOR	199	45	16792	5.62546	1	0.652321	0.631821
GOTERM_BP_DIRECT	GO:0060048~cardiac muscle contraction	3	1.50754	0.098545	PIK3CA, ATP1A1, MTOR	199	45	16792	5.62546	1	0.652321	0.631821
