# Supplementary material for: Integrating Network Pharmacology and Transcriptomic Strategies to Explore the Pharmacological Mechanism of Hydroxysafflor Yellow A in Delaying Liver Aging
Source: Int J Mol Sci. 2022 Nov 18;23(22):14281. doi: 10.3390/ijms232214281 (PMC9697017; doi:10.3390/ijms232214281)
Supplement: Supplementary file 1 [file ijms-23-14281-s001.zip › Supplementary File S3.xlsx]

## Sheet: Sheet1
Network pharmacology study- KEGG pathway enrichment analysis of HSYA delaying liver aging genes
Category	Term	Count	%	PValue	Genes	List Total	Pop Hits	Pop Total	Fold Enrichment	Bonferroni	Benjamini	FDR
KEGG_PATHWAY	hsa04750:Inflammatory mediator regulation of TRP channels	18	9.04523	1.18e-10	PTGER4, PRKCG, PRKCH, PRKCB, PTGER2, PRKCE, PRKCD, ITPR1, PRKCA, TRPV1, PPP1CC, PIK3CA, IL1B, P2RY2, TRPV4, PRKCQ, PLCG1, PRKACA	167	98	6879	7.56581	2.7e-08	1.85e-08	1.02e-08
KEGG_PATHWAY	hsa05200:Pathways in cancer	34	17.0854	1.62e-10	PTGER4, GSK3B, GSTP1, PTGER2, ARAF, PTGS2, RASGRP1, EGFR, IGF1R, RASGRP3, IKBKB, EDNRA, MAPK1, EP300, PLCG1, PRKACA, PRKCG, JUN, HSP90AA1, NOS2, PRKCB, MMP2, STAT3, PRKCA, MMP9, MTOR, TGFBR2, AR, IL6, PIK3CA, CDK2, PPARG, MET, BCL2L1	167	393	6879	3.56365	3.69e-08	1.85e-08	1.02e-08
KEGG_PATHWAY	hsa00910:Nitrogen metabolism	9	4.52261	1.96e-09	CA12, CA1, CA5B, CA3, CA2, CA4, CA7, CA6, CA9	167	17	6879	21.8073	4.48e-07	1.49e-07	8.25e-08
KEGG_PATHWAY	hsa04066:HIF-1 signaling pathway	15	7.53769	5.64e-08	PRKCG, NOS2, PRKCB, STAT3, PRKCA, ENO1, EGFR, MTOR, IGF1R, HK1, IL6, PIK3CA, EP300, MAPK1, PLCG1	167	96	6879	6.43619	1.29e-05	3.22e-06	1.78e-06
KEGG_PATHWAY	hsa05205:Proteoglycans in cancer	20	10.0503	2.74e-07	PRKCG, PRKCB, MMP2, STAT3, ARAF, ITPR1, PRKCA, ESR1, MMP9, EGFR, MTOR, IGF1R, PPP1CC, PIK3CA, KDR, PDCD4, MAPK1, PLCG1, PRKACA, MET	167	200	6879	4.11916	6.24e-05	1.25e-05	6.9e-06
KEGG_PATHWAY	hsa04915:Estrogen signaling pathway	13	6.53266	3.93e-06	HSPA8, JUN, HSP90AA1, MMP2, PRKCD, ITPR1, ESR1, MMP9, EGFR, ESR2, PIK3CA, MAPK1, PRKACA	167	99	6879	5.409	0.000895	0.000134	7.43e-05
KEGG_PATHWAY	hsa04270:Vascular smooth muscle contraction	14	7.03518	4.13e-06	PRKCG, PTGIR, PRKCH, PRKCB, PRKCE, PRKCD, ARAF, ITPR1, PRKCA, PPP1CC, EDNRA, MAPK1, PRKCQ, PRKACA	167	117	6879	4.92891	0.000941	0.000134	7.43e-05
KEGG_PATHWAY	hsa05215:Prostate cancer	12	6.03015	7.44e-06	IKBKB, GSK3B, AR, HSP90AA1, PIK3CA, CDK2, ARAF, EP300, MAPK1, EGFR, MTOR, IGF1R	167	88	6879	5.61704	0.00169552	0.000212	0.000117
KEGG_PATHWAY	hsa04931:Insulin resistance	13	6.53266	9.81e-06	PTPN1, GSK3B, PRKCE, PRKCD, STAT3, PYGM, PYGL, MTOR, IKBKB, PPP1CC, IL6, PIK3CA, PRKCQ	167	108	6879	4.95825	0.00223482	0.000241	0.000133
KEGG_PATHWAY	hsa05143:African trypanosomiasis	8	4.0201	1.06e-05	PRKCG, IL6, VCAM1, PRKCB, IL1B, TLR9, PRKCA, ICAM1	167	33	6879	9.98585	0.00240685	0.000241	0.000133
KEGG_PATHWAY	hsa05214:Glioma	10	5.02513	2.24e-05	PRKCG, PIK3CA, PRKCB, ARAF, MAPK1, PRKCA, PLCG1, EGFR, MTOR, IGF1R	167	65	6879	6.33717	0.00509466	0.000464	0.000257
KEGG_PATHWAY	hsa04012:ErbB signaling pathway	11	5.52764	4.12e-05	PRKCG, GSK3B, JUN, PIK3CA, PRKCB, ARAF, MAPK1, PRKCA, PLCG1, EGFR, MTOR	167	87	6879	5.20814	0.0093456	0.000782	0.000432
KEGG_PATHWAY	hsa04726:Serotonergic synapse	12	6.03015	6.81e-05	PRKCG, APP, PRKCB, ALOX5, ARAF, HTR1A, ITPR1, MAPK1, PRKCA, PRKACA, PTGS2, SLC6A4	167	111	6879	4.45315	0.0154186	0.00119525	0.000661
KEGG_PATHWAY	hsa04730:Long-term depression	9	4.52261	8.54e-05	PPP2CA, PRKCG, PRKCB, ARAF, ITPR1, MAPK1, PRKCA, NOS1, IGF1R	167	60	6879	6.17874	0.019283	0.00139075	0.000769
KEGG_PATHWAY	hsa04919:Thyroid hormone signaling pathway	12	6.03015	9.43e-05	PRKCG, GSK3B, PIK3CA, PRKCB, EP300, MAPK1, PRKCA, PLCG1, ATP1A1, PRKACA, ESR1, MTOR	167	115	6879	4.29826	0.0212671	0.00143303	0.000792
KEGG_PATHWAY	hsa04910:Insulin signaling pathway	13	6.53266	0.000115	PTPN1, GSK3B, ARAF, PYGM, PYGL, MTOR, HK1, IKBKB, PPP1CC, PIK3CA, MAPK1, PRKACA, FBP1	167	138	6879	3.88037	0.0257703	0.00163167	0.000902
KEGG_PATHWAY	hsa04660:T cell receptor signaling pathway	11	5.52764	0.000136	IKBKB, GSK3B, JUN, PIK3CA, MAPK1, PRKCQ, PLCG1, MAP3K7, RASGRP1, VAV1, IL2	167	100	6879	4.53108	0.0305507	0.001825	0.00100855
KEGG_PATHWAY	hsa04720:Long-term potentiation	9	4.52261	0.00017	PRKCG, PPP1CC, PRKCB, ARAF, ITPR1, EP300, MAPK1, PRKCA, PRKACA	167	66	6879	5.61704	0.0379212	0.00209172	0.00115595
KEGG_PATHWAY	hsa04666:Fc gamma R-mediated phagocytosis	10	5.02513	0.000174	PRKCG, HCK, PIK3CA, PRKCB, PRKCE, PRKCD, MAPK1, PRKCA, PLCG1, VAV1	167	84	6879	4.90376	0.0389666	0.00209172	0.00115595
KEGG_PATHWAY	hsa05142:Chagas disease (American trypanosomiasis)	11	5.52764	0.000189	PPP2CA, IKBKB, IL6, JUN, PIK3CA, NOS2, IL1B, TLR9, MAPK1, IL2, TGFBR2	167	104	6879	4.35681	0.0421495	0.00215298	0.0011898
KEGG_PATHWAY	hsa04914:Progesterone-mediated oocyte maturation	10	5.02513	0.000228	HSP90AA1, PIK3CA, PLK1, CDK2, ARAF, MAPK1, PGR, PRKACA, CDC25B, IGF1R	167	87	6879	4.73467	0.0507278	0.00247613	0.00136839
KEGG_PATHWAY	hsa04668:TNF signaling pathway	11	5.52764	0.000239	IKBKB, IL6, JUN, VCAM1, PIK3CA, IL1B, MAPK1, PTGS2, MAP3K7, MMP9, ICAM1	167	107	6879	4.23465	0.0530239	0.00247613	0.00136839
KEGG_PATHWAY	hsa04114:Oocyte meiosis	11	5.52764	0.000323	PPP2CA, PPP1CC, AR, PLK1, CDK2, ITPR1, PPP2R5A, MAPK1, PGR, PRKACA, IGF1R	167	111	6879	4.08205	0.0709264	0.00319806	0.00176735
KEGG_PATHWAY	hsa05223:Non-small cell lung cancer	8	4.0201	0.00036	PRKCG, PIK3CA, PRKCB, ARAF, MAPK1, PRKCA, PLCG1, EGFR	167	56	6879	5.88452	0.0787897	0.00327467	0.00180969
KEGG_PATHWAY	hsa04068:FoxO signaling pathway	12	6.03015	0.000367	IKBKB, IL6, PIK3CA, PLK1, STAT3, CDK2, ARAF, EP300, MAPK1, EGFR, TGFBR2, IGF1R	167	134	6879	3.6888	0.0802575	0.00327467	0.00180969
KEGG_PATHWAY	hsa04010:MAPK signaling pathway	17	8.54271	0.000373	PRKCG, HSPA8, JUN, DUSP3, PRKCB, PRKCA, RASGRP1, EGFR, CDC25B, TGFBR2, RASGRP3, IKBKB, PPM1B, IL1B, MAPK1, PRKACA, MAP3K7	167	253	6879	2.76782	0.0816323	0.00327467	0.00180969
KEGG_PATHWAY	hsa04670:Leukocyte transendothelial migration	11	5.52764	0.00043	PRKCG, VCAM1, PIK3CA, PRKCB, MMP2, PRKCA, PLCG1, ITGAL, MMP9, VAV1, ICAM1	167	115	6879	3.94007	0.0933047	0.00362696	0.00200437
KEGG_PATHWAY	hsa05206:MicroRNAs in cancer	18	9.04523	0.000503	PRKCG, ABCB1, PRKCB, PRKCE, STAT3, PRKCA, PTGS2, MMP9, EGFR, MTOR, CDC25B, IKBKB, PIM1, PDCD4, EP300, PLCG1, MET, MCL1	167	286	6879	2.59248	0.108389	0.00409631	0.00226375
KEGG_PATHWAY	hsa04071:Sphingolipid signaling pathway	11	5.52764	0.000603	OPRD1, PPP2CA, PRKCG, SMPD2, PIK3CA, PRKCB, PRKCE, ADORA1, PPP2R5A, MAPK1, PRKCA	167	120	6879	3.7759	0.128506	0.00465069	0.00257012
KEGG_PATHWAY	hsa04370:VEGF signaling pathway	8	4.0201	0.000612	PRKCG, PIK3CA, PRKCB, KDR, MAPK1, PRKCA, PLCG1, PTGS2	167	61	6879	5.40218	0.130262	0.00465069	0.00257012
KEGG_PATHWAY	hsa04650:Natural killer cell mediated cytotoxicity	11	5.52764	0.000687	PRKCG, PIK3CA, PRKCB, ARAF, ICAM2, MAPK1, PRKCA, PLCG1, ITGAL, VAV1, ICAM1	167	122	6879	3.714	0.145054	0.00505364	0.0027928
KEGG_PATHWAY	hsa05161:Hepatitis B	12	6.03015	0.000719	PRKCG, IKBKB, IL6, JUN, PIK3CA, PRKCB, STAT3, CDK2, EP300, MAPK1, PRKCA, MMP9	167	145	6879	3.40896	0.151155	0.00511936	0.00282912
KEGG_PATHWAY	hsa05212:Pancreatic cancer	8	4.0201	0.000901	IKBKB, PIK3CA, STAT3, ARAF, MAPK1, EGFR, BCL2L1, TGFBR2	167	65	6879	5.06974	0.185737	0.0061624	0.00340553
KEGG_PATHWAY	hsa04024:cAMP signaling pathway	14	7.03518	0.000946	JUN, PTGER2, PDE4D, HTR1A, ATP1A1, VAV1, PPP1CC, EDNRA, PIK3CA, ADORA1, PDE4B, EP300, MAPK1, PRKACA	167	198	6879	2.91254	0.194163	0.0061624	0.00340553
KEGG_PATHWAY	hsa04930:Type II diabetes mellitus	7	3.51759	0.000956	IKBKB, PIK3CA, PRKCE, PRKCD, MAPK1, MTOR, HK1	167	48	6879	6.00711	0.195938	0.0061624	0.00340553
KEGG_PATHWAY	hsa05164:Influenza A	13	6.53266	0.000973	HSPA8, GSK3B, JUN, PRKCB, PRKCA, ICAM1, IKBKB, IL6, PIK3CA, IL1B, CASP1, EP300, MAPK1	167	174	6879	3.07753	0.199048	0.0061624	0.00340553
KEGG_PATHWAY	hsa05144:Malaria	7	3.51759	0.001068	IL6, VCAM1, IL1B, TLR9, ITGAL, MET, ICAM1	167	49	6879	5.88452	0.216225	0.00641497	0.00354512
KEGG_PATHWAY	hsa04014:Ras signaling pathway	15	7.53769	0.00106916	PRKCG, PRKCB, PRKCA, RASGRP1, EGFR, RASGRP3, IGF1R, IKBKB, PIK3CA, KDR, MAPK1, PLCG1, PRKACA, MET, BCL2L1	167	226	6879	2.73396	0.216434	0.00641497	0.00354512
KEGG_PATHWAY	hsa04064:NF-kappa B signaling pathway	9	4.52261	0.00112353	IKBKB, VCAM1, IL1B, PRKCQ, PLCG1, PTGS2, MAP3K7, BCL2L1, ICAM1	167	87	6879	4.2612	0.226096	0.0065683	0.00362985
KEGG_PATHWAY	hsa05166:HTLV-I infection	16	8.0402	0.00115748	GSK3B, JUN, VCAM1, ITGAL, IL2, TGFBR2, ICAM1, POLB, IKBKB, IL6, TERT, PIK3CA, CHEK1, EP300, PRKACA, BCL2L1	167	254	6879	2.59475	0.232072	0.00659766	0.00364608
KEGG_PATHWAY	hsa04662:B cell receptor signaling pathway	8	4.0201	0.00128783	IKBKB, GSK3B, JUN, PIK3CA, MAPK1, VAV1, CD22, RASGRP3	167	69	6879	4.77584	0.254586	0.00716161	0.00395774
KEGG_PATHWAY	hsa05162:Measles	11	5.52764	0.00134037	HSPA8, GSK3B, IL6, PIK3CA, IL1B, STAT3, CDK2, TLR9, PRKCQ, MAP3K7, IL2	167	133	6879	3.40683	0.263473	0.00727629	0.00402111
KEGG_PATHWAY	hsa04912:GnRH signaling pathway	9	4.52261	0.00150629	JUN, PRKCB, MMP2, PRKCD, ITPR1, MAPK1, PRKCA, PRKACA, EGFR	167	91	6879	4.0739	0.290854	0.00790109	0.00436639
KEGG_PATHWAY	hsa04520:Adherens junction	8	4.0201	0.00152477	PTPN1, EP300, MAPK1, MAP3K7, MET, EGFR, TGFBR2, IGF1R	167	71	6879	4.64131	0.29384	0.00790109	0.00436639
KEGG_PATHWAY	hsa04621:NOD-like receptor signaling pathway	7	3.51759	0.00215826	IKBKB, IL6, HSP90AA1, IL1B, CASP1, MAPK1, MAP3K7	167	56	6879	5.14895	0.388974	0.0106975	0.00591176
KEGG_PATHWAY	hsa05221:Acute myeloid leukemia	7	3.51759	0.00215826	IKBKB, PIK3CA, STAT3, ARAF, PIM1, MAPK1, MTOR	167	56	6879	5.14895	0.388974	0.0106975	0.00591176
KEGG_PATHWAY	hsa04960:Aldosterone-regulated sodium reabsorption	6	3.01508	0.00228362	PRKCG, PIK3CA, PRKCB, MAPK1, PRKCA, ATP1A1	167	39	6879	6.33717	0.406229	0.011078	0.00612205
KEGG_PATHWAY	hsa04150:mTOR signaling pathway	7	3.51759	0.00258604	PRKCG, IKBKB, PIK3CA, PRKCB, MAPK1, PRKCA, MTOR	167	58	6879	4.9714	0.445884	0.0122837	0.00678836
KEGG_PATHWAY	hsa05231:Choline metabolism in cancer	9	4.52261	0.00292315	PRKCG, JUN, PIK3CA, PRKCB, MAPK1, PRKCA, PLCG1, EGFR, MTOR	167	101	6879	3.67054	0.486987	0.0136016	0.00751667
KEGG_PATHWAY	hsa04728:Dopaminergic synapse	10	5.02513	0.00365734	PPP2CA, PRKCG, GSK3B, PPP1CC, PRKCB, ITPR1, PPP2R5A, PRKCA, PRKACA, SLC6A3	167	128	6879	3.2181	0.5663	0.0166775	0.0092165
KEGG_PATHWAY	hsa04151:PI3K-Akt signaling pathway	18	9.04523	0.00384983	GSK3B, HSP90AA1, PPP2R5A, PRKCA, EGFR, IL2, MTOR, IGF1R, PPP2CA, IKBKB, IL6, PIK3CA, CDK2, KDR, MAPK1, MET, MCL1, BCL2L1	167	345	6879	2.14913	0.584991	0.0169554	0.00937006
KEGG_PATHWAY	hsa04020:Calcium signaling pathway	12	6.03015	0.00388645	PRKCG, EDNRA, NOS2, PRKCB, PTAFR, ITPR1, ATP2A1, PRKCA, PLCG1, NOS1, PRKACA, EGFR	167	179	6879	2.76145	0.588455	0.0169554	0.00937006
KEGG_PATHWAY	hsa05146:Amoebiasis	9	4.52261	0.00394138	PRKCG, IL6, PIK3CA, NOS2, PRKCB, ARG1, IL1B, PRKCA, PRKACA	167	106	6879	3.4974	0.593597	0.0169554	0.00937006
KEGG_PATHWAY	hsa04510:Focal adhesion	13	6.53266	0.00401616	PRKCG, GSK3B, JUN, PRKCB, PRKCA, EGFR, VAV1, IGF1R, PPP1CC, PIK3CA, KDR, MAPK1, MET	167	206	6879	2.59947	0.600494	0.0169571	0.00937103
KEGG_PATHWAY	hsa04961:Endocrine and other factor-regulated calcium reabsorption	6	3.01508	0.00431461	PRKCG, PRKCB, PRKCA, ATP1A1, PRKACA, ESR1	167	45	6879	5.49222	0.626881	0.017886	0.00988437
KEGG_PATHWAY	hsa04970:Salivary secretion	8	4.0201	0.00455815	PRKCG, PRKCB, ITPR1, PRKCA, NOS1, ATP1A1, LYZ, PRKACA	167	86	6879	3.83178	0.647122	0.0185582	0.0102558
KEGG_PATHWAY	hsa04015:Rap1 signaling pathway	13	6.53266	0.00468531	PRKCG, PRKCB, PRKCA, ITGAL, EGFR, RASGRP3, IGF1R, PIK3CA, CNR1, KDR, MAPK1, PLCG1, MET	167	210	6879	2.54996	0.657252	0.0187412	0.010357
KEGG_PATHWAY	hsa05031:Amphetamine addiction	7	3.51759	0.00495638	PRKCG, PPP1CC, JUN, PRKCB, PRKCA, PRKACA, SLC6A3	167	66	6879	4.36881	0.677891	0.0194837	0.0107673
KEGG_PATHWAY	hsa04918:Thyroid hormone synthesis	7	3.51759	0.00661026	PRKCG, PRKCB, GSR, ITPR1, PRKCA, ATP1A1, PRKACA	167	70	6879	4.11916	0.779563	0.0255447	0.0141168
KEGG_PATHWAY	hsa04080:Neuroactive ligand-receptor interaction	15	7.53769	0.00687268	PTGER4, OPRD1, PTGIR, PTGER2, PTAFR, HTR1A, OPRK1, TRPV1, F2, P2RY6, EDNRA, P2RY4, CNR1, P2RY2, ADORA1	167	277	6879	2.23059	0.792449	0.0256909	0.0141976
KEGG_PATHWAY	hsa00051:Fructose and mannose metabolism	5	2.51256	0.00694304	AKR1B10, TPI1, AKR1B1, FBP1, HK1	167	32	6879	6.43619	0.795775	0.0256909	0.0141976
KEGG_PATHWAY	hsa04972:Pancreatic secretion	8	4.0201	0.00698612	PRKCG, CA2, PRKCB, ITPR1, ATP2A1, PRKCA, CEL, ATP1A1	167	93	6879	3.54336	0.797785	0.0256909	0.0141976
KEGG_PATHWAY	hsa04971:Gastric acid secretion	7	3.51759	0.00809028	PRKCG, CA2, PRKCB, ITPR1, PRKCA, ATP1A1, PRKACA	167	73	6879	3.94988	0.843091	0.0292791	0.0161806
KEGG_PATHWAY	hsa04152:AMPK signaling pathway	9	4.52261	0.00954335	PPP2CA, PIK3CA, PPP2R5A, PPARG, HMGCR, MAP3K7, FBP1, MTOR, IGF1R	167	123	6879	3.01402	0.887672	0.0339982	0.0187885
KEGG_PATHWAY	hsa04921:Oxytocin signaling pathway	10	5.02513	0.0101596	PRKCG, PPP1CC, JUN, PRKCB, ITPR1, MAPK1, PRKCA, PRKACA, PTGS2, EGFR	167	150	6879	2.74611	0.902532	0.0354608	0.0195968
KEGG_PATHWAY	hsa04916:Melanogenesis	8	4.0201	0.010265	PRKCG, GSK3B, PRKCB, EP300, MAPK1, PRKCA, TYR, PRKACA	167	100	6879	3.29533	0.90487	0.0354608	0.0195968
KEGG_PATHWAY	hsa04723:Retrograde endocannabinoid signaling	8	4.0201	0.0108117	PRKCG, CNR1, PRKCB, ITPR1, MAPK1, PRKCA, PRKACA, PTGS2	167	101	6879	3.2627	0.91613	0.0367921	0.0203325
KEGG_PATHWAY	hsa00100:Steroid biosynthesis	4	2.01005	0.0116334	SOAT1, SOAT2, CEL, FDFT1	167	20	6879	8.23832	0.930606	0.0390059	0.0215559
KEGG_PATHWAY	hsa04380:Osteoclast differentiation	9	4.52261	0.0136425	IKBKB, JUN, PIK3CA, IL1B, ACP5, MAPK1, PPARG, MAP3K7, TGFBR2	167	131	6879	2.82996	0.956365	0.0448221	0.0247701
KEGG_PATHWAY	hsa04620:Toll-like receptor signaling pathway	8	4.0201	0.0138674	IKBKB, IL6, JUN, PIK3CA, IL1B, TLR9, MAPK1, MAP3K7	167	106	6879	3.1088	0.958576	0.0448221	0.0247701
KEGG_PATHWAY	hsa04022:cGMP-PKG signaling pathway	10	5.02513	0.0139578	OPRD1, PPP1CC, EDNRA, PRKCE, ADORA1, ITPR1, MAPK1, ATP2A1, PDE5A, ATP1A1	167	158	6879	2.60706	0.959432	0.0448221	0.0247701
KEGG_PATHWAY	hsa05210:Colorectal cancer	6	3.01508	0.0164815	GSK3B, JUN, PIK3CA, ARAF, MAPK1, TGFBR2	167	62	6879	3.98629	0.977384	0.0515268	0.0284753
KEGG_PATHWAY	hsa05219:Bladder cancer	5	2.51256	0.0165426	MMP2, ARAF, MAPK1, MMP9, EGFR	167	41	6879	5.02337	0.977702	0.0515268	0.0284753
KEGG_PATHWAY	hsa05145:Toxoplasmosis	8	4.0201	0.0167236	IKBKB, HSPA8, NOS2, ALOX5, STAT3, MAPK1, MAP3K7, BCL2L1	167	110	6879	2.99575	0.978618	0.0515268	0.0284753
KEGG_PATHWAY	hsa04973:Carbohydrate digestion and absorption	5	2.51256	0.0179488	PIK3CA, AMY1A, ATP1A1, SLC37A4, HK1	167	42	6879	4.90376	0.983909	0.0545644	0.030154
KEGG_PATHWAY	hsa05230:Central carbon metabolism in cancer	6	3.01508	0.0186912	PIK3CA, MAPK1, MET, EGFR, MTOR, HK1	167	64	6879	3.86171	0.986458	0.0553454	0.0305856
KEGG_PATHWAY	hsa04924:Renin secretion	6	3.01508	0.0186912	PTGER4, EDNRA, PTGER2, ADORA1, ITPR1, PRKACA	167	64	6879	3.86171	0.986458	0.0553454	0.0305856
KEGG_PATHWAY	hsa04540:Gap junction	7	3.51759	0.0191965	PRKCG, PRKCB, ITPR1, MAPK1, PRKCA, PRKACA, EGFR	167	88	6879	3.27661	0.987958	0.0561127	0.0310097
KEGG_PATHWAY	hsa05211:Renal cell carcinoma	6	3.01508	0.0210879	JUN, PIK3CA, ARAF, EP300, MAPK1, MET	167	66	6879	3.74469	0.992245	0.0608614	0.0336339
KEGG_PATHWAY	hsa05032:Morphine addiction	7	3.51759	0.0222689	PRKCG, PRKCB, PDE4D, PDE4B, ADORA1, PRKCA, PRKACA	167	91	6879	3.16859	0.994111	0.062934	0.0347793
KEGG_PATHWAY	hsa05120:Epithelial cell signaling in Helicobacter pylori infection	6	3.01508	0.0223581	IKBKB, JUN, CXCR1, PLCG1, MET, EGFR	167	67	6879	3.6888	0.994232	0.062934	0.0347793
KEGG_PATHWAY	hsa04664:Fc epsilon RI signaling pathway	6	3.01508	0.023677	PIK3CA, PRKCB, MAPK1, PRKCA, PLCG1, VAV1	167	68	6879	3.63455	0.99576	0.0658337	0.0363818
KEGG_PATHWAY	hsa04713:Circadian entrainment	7	3.51759	0.0268595	PRKCG, PRKCB, ITPR1, MAPK1, PRKCA, NOS1, PRKACA	167	95	6879	3.03517	0.997986	0.0732006	0.0404529
KEGG_PATHWAY	hsa05169:Epstein-Barr virus infection	8	4.0201	0.0277525	IKBKB, JUN, PIK3CA, STAT3, CDK2, ITGAL, MAP3K7, ICAM1	167	122	6879	2.70109	0.998366	0.0732006	0.0404529
KEGG_PATHWAY	hsa05218:Melanoma	6	3.01508	0.0279318	PIK3CA, ARAF, MAPK1, MET, EGFR, IGF1R	167	71	6879	3.48098	0.998434	0.0732006	0.0404529
KEGG_PATHWAY	hsa05140:Leishmaniasis	6	3.01508	0.0279318	JUN, NOS2, IL1B, MAPK1, PTGS2, MAP3K7	167	71	6879	3.48098	0.998434	0.0732006	0.0404529
KEGG_PATHWAY	hsa04917:Prolactin signaling pathway	6	3.01508	0.0279318	GSK3B, PIK3CA, STAT3, MAPK1, ESR1, ESR2	167	71	6879	3.48098	0.998434	0.0732006	0.0404529
KEGG_PATHWAY	hsa05220:Chronic myeloid leukemia	6	3.01508	0.0294511	IKBKB, PIK3CA, ARAF, MAPK1, BCL2L1, TGFBR2	167	72	6879	3.43263	0.998904	0.0763052	0.0421687
KEGG_PATHWAY	hsa04913:Ovarian steroidogenesis	5	2.51256	0.0298628	ALOX5, PRKACA, PTGS2, CYP19A1, IGF1R	167	49	6879	4.20323	0.999005	0.0765025	0.0422777
KEGG_PATHWAY	hsa05133:Pertussis	6	3.01508	0.0343187	IL6, JUN, NOS2, IL1B, CASP1, MAPK1	167	75	6879	3.29533	0.999652	0.0869407	0.0480462
KEGG_PATHWAY	hsa04062:Chemokine signaling pathway	10	5.02513	0.0356334	IKBKB, GSK3B, HCK, CXCR1, PIK3CA, STAT3, PRKCD, MAPK1, PRKACA, VAV1	167	186	6879	2.2146	0.999745	0.0885356	0.0489276
KEGG_PATHWAY	hsa05110:Vibrio cholerae infection	5	2.51256	0.0361132	PRKCG, PRKCB, PRKCA, PLCG1, PRKACA	167	52	6879	3.96073	0.999772	0.0885356	0.0489276
KEGG_PATHWAY	hsa05213:Endometrial cancer	5	2.51256	0.0361132	GSK3B, PIK3CA, ARAF, MAPK1, EGFR	167	52	6879	3.96073	0.999772	0.0885356	0.0489276
KEGG_PATHWAY	hsa05150:Staphylococcus aureus infection	5	2.51256	0.0406691	PTAFR, ITGAL, FCAR, ICAM1, MBL2	167	54	6879	3.81404	0.999923	0.0986442	0.0545139
KEGG_PATHWAY	hsa05160:Hepatitis C	8	4.0201	0.0414885	PPP2CA, IKBKB, GSK3B, PIK3CA, STAT3, ARAF, MAPK1, EGFR	167	133	6879	2.47769	0.999936	0.0995723	0.0550268
KEGG_PATHWAY	hsa00500:Starch and sucrose metabolism	4	2.01005	0.0443714	AMY1A, PYGM, PYGL, HK1	167	33	6879	4.99292	0.999968	0.105382	0.0582375
KEGG_PATHWAY	hsa04925:Aldosterone synthesis and secretion	6	3.01508	0.045478	PRKCG, PRKCB, PRKCE, ITPR1, PRKCA, PRKACA	167	81	6879	3.05123	0.999975	0.106897	0.0590745
KEGG_PATHWAY	hsa05020:Prion diseases	4	2.01005	0.0478306	IL6, IL1B, MAPK1, PRKACA	167	34	6879	4.84607	0.999986	0.111279	0.0614965
KEGG_PATHWAY	hsa04310:Wnt signaling pathway	8	4.0201	0.0489789	PRKCG, GSK3B, JUN, PRKCB, EP300, PRKCA, PRKACA, MAP3K7	167	138	6879	2.38792	0.999989	0.1128	0.0623367
KEGG_PATHWAY	hsa05132:Salmonella infection	6	3.01508	0.0496269	IL6, JUN, NOS2, IL1B, CASP1, MAPK1	167	83	6879	2.97771	0.999991	0.113149	0.0625299
KEGG_PATHWAY	hsa04725:Cholinergic synapse	7	3.51759	0.0513247	PRKCG, PIK3CA, PRKCB, ITPR1, MAPK1, PRKCA, PRKACA	167	111	6879	2.59767	0.999994	0.115749	0.0639665
KEGG_PATHWAY	hsa04350:TGF-beta signaling pathway	6	3.01508	0.0517824	PPP2CA, EP300, MAPK1, BMP7, ACVR2A, TGFBR2	167	84	6879	2.94226	0.999995	0.115749	0.0639665
KEGG_PATHWAY	hsa05222:Small cell lung cancer	6	3.01508	0.0539921	IKBKB, PIK3CA, NOS2, CDK2, PTGS2, BCL2L1	167	85	6879	2.90764	0.999997	0.119517	0.0660486
KEGG_PATHWAY	hsa05323:Rheumatoid arthritis	6	3.01508	0.0609461	IL6, JUN, IL1B, ACP5, ITGAL, ICAM1	167	88	6879	2.80852	0.999999	0.133613	0.0738386
KEGG_PATHWAY	hsa00230:Purine metabolism	9	4.52261	0.0623535	NUDT9, POLA1, PNP, PDE4D, IMPDH2, PDE4B, PDE5A, PDE9A, ADA	167	176	6879	2.10639	1	0.135369	0.0748093
KEGG_PATHWAY	hsa00270:Cysteine and methionine metabolism	4	2.01005	0.0629348	LDHA, AHCY, AMD1, MAT1A	167	38	6879	4.33596	1	0.135369	0.0748093
KEGG_PATHWAY	hsa05321:Inflammatory bowel disease (IBD)	5	2.51256	0.0681057	IL6, JUN, IL1B, STAT3, IL2	167	64	6879	3.2181	1	0.145122	0.0801993
KEGG_PATHWAY	hsa04722:Neurotrophin signaling pathway	7	3.51759	0.0696341	IKBKB, GSK3B, JUN, PIK3CA, PRKCD, MAPK1, PLCG1	167	120	6879	2.40284	1	0.147005	0.0812398
KEGG_PATHWAY	hsa05168:Herpes simplex infection	9	4.52261	0.0746325	IKBKB, PPP1CC, IL6, JUN, IL1B, CDK2, TLR9, EP300, MAP3K7	167	183	6879	2.02582	1	0.156112	0.0862725
KEGG_PATHWAY	hsa00010:Glycolysis / Gluconeogenesis	5	2.51256	0.0778175	LDHA, TPI1, ENO1, FBP1, HK1	167	67	6879	3.074	1	0.161294	0.0891364
KEGG_PATHWAY	hsa00220:Arginine biosynthesis	3	1.50754	0.0828266	NOS2, ARG1, NOS1	167	20	6879	6.17874	1	0.17013	0.0940194
KEGG_PATHWAY	hsa04976:Bile secretion	5	2.51256	0.084657	ABCB1, CA2, HMGCR, ATP1A1, PRKACA	167	69	6879	2.9849	1	0.172338	0.0952392
KEGG_PATHWAY	hsa04070:Phosphatidylinositol signaling system	6	3.01508	0.0876129	PRKCG, PIK3CA, PRKCB, ITPR1, PRKCA, PLCG1	167	98	6879	2.52194	1	0.176776	0.0976922
KEGG_PATHWAY	hsa04922:Glucagon signaling pathway	6	3.01508	0.0905689	LDHA, ITPR1, EP300, PYGM, PYGL, PRKACA	167	99	6879	2.49646	1	0.181138	0.100102
KEGG_PATHWAY	hsa04611:Platelet activation	7	3.51759	0.093888	PPP1CC, PTGIR, PIK3CA, ITPR1, MAPK1, PRKACA, RASGRP1	167	130	6879	2.21801	1	0.186143	0.102869
KEGG_PATHWAY	hsa01230:Biosynthesis of amino acids	5	2.51256	0.0954475	CS, TPI1, ARG1, ENO1, MAT1A	167	72	6879	2.86053	1	0.187604	0.103676
