# Supplementary material for: Integrating Network Pharmacology and Transcriptomic Strategies to Explore the Pharmacological Mechanism of Hydroxysafflor Yellow A in Delaying Liver Aging
Source: Int J Mol Sci. 2022 Nov 18;23(22):14281. doi: 10.3390/ijms232214281 (PMC9697017; doi:10.3390/ijms232214281)
Supplement: Supplementary file 1 [file ijms-23-14281-s001.zip › Supplementary File S4.xlsx]

## Sheet: Sheet1
Network Pharmacology study- Disease Enrichment Analysis of HSYA Delayed Liver Aging Genes
ID	Description	pvalue	p.adjust	qvalue	GeneRatio	BgRatio	geneID	Count
DOID:10652	Alzheimer's disease	3.15936e-17	1.3192e-14	4.23649e-15	43/181	430/8007	RTN4R/PPID/GSTP1/TGFBR2/PNP/BCHE/ESR2/F2/CRP/ESR1/PURA/MIF/MAPK1/BAG1/MTHFD1/ENO1/NOS1/NOS2/PARP1/HK1/P2RY2/IL1B/ALOX5/BACE1/PTGS2/POLB/ABCB1/GSK3B/SLC6A4/SLC6A3/APP/MTOR/FKBP1A/HTR1A/SOAT1/HSP90AA1/PTGER2/DYRK1A/TLR9/CYP19A1/ICAM1/IL6/PPARG	43
DOID:2237	hepatitis	3.44738e-17	1.3192e-14	4.23649e-15	43/181	431/8007	FCAR/GSTP1/CHI3L1/DDX6/FAP/EGFR/MBL2/F2/ESR1/PLK1/MIF/MAPK1/BMP7/ARG1/NOS2/DPP4/AR/IL1B/ALOX5/TERT/PTGS2/STAT3/JUN/POLB/GSTM1/GSK3B/MTOR/PIK3CA/HTR1A/MCL1/HSP90AA1/MMP2/OPRD1/CNR1/TLR9/ITGAL/IL2/CXCR1/ICAM1/VCAM1/IL6/MMP9/PPARG	43
DOID:680	tauopathy	4.47185e-17	1.3192e-14	4.23649e-15	43/181	434/8007	RTN4R/PPID/GSTP1/TGFBR2/PNP/BCHE/ESR2/F2/CRP/ESR1/PURA/MIF/MAPK1/BAG1/MTHFD1/ENO1/NOS1/NOS2/PARP1/HK1/P2RY2/IL1B/ALOX5/BACE1/PTGS2/POLB/ABCB1/GSK3B/SLC6A4/SLC6A3/APP/MTOR/FKBP1A/HTR1A/SOAT1/HSP90AA1/PTGER2/DYRK1A/TLR9/CYP19A1/ICAM1/IL6/PPARG	43
DOID:3083	chronic obstructive pulmonary disease	1.08141e-16	2.39261e-14	7.68367e-15	31/181	220/8007	HCK/GSTP1/CHI3L1/ADA/MBL2/CRP/GSR/NOS1/NOS2/CTSS/PARP1/PDE4D/IL1B/PTGS2/ATP2A1/MET/GSTM1/MMP13/SLC6A4/TRPV4/KDR/HSP90AA1/MMP2/MMP12/ITGAL/IL2/ICAM1/VCAM1/IL6/MMP9/PPARG	31
DOID:0070004	myeloma	3.95221e-15	6.99542e-13	2.24652e-13	35/181	323/8007	HCK/GSTP1/GBA/TGFBR2/MBL2/ACP5/PLK1/ANG/MAPK1/BMP7/LDHA/IGF1R/AR/IL1B/TERT/PTGS2/STAT3/JUN/BCL2L1/MET/ABCB1/GSTM1/GSK3B/MMP13/MTOR/PIK3CA/KDR/MCL1/HSP90AA1/MMP2/CXCR1/ICAM1/VCAM1/IL6/PPARG	35
DOID:2348	arteriosclerotic cardiovascular disease	4.96833e-15	7.32828e-13	2.35342e-13	36/181	345/8007	GSTP1/CHI3L1/CA12/RETN/CA2/LYZ/ESR2/MBL2/F2/CRP/AKR1B1/ESR1/MIF/IGF1R/CTSS/P2RY2/AR/PDE4D/IL1B/ALOX5/TERT/PTGS2/HMGCR/AKR1B10/SLC6A4/KDR/TXN/MMP2/MMP12/CNR1/CYP19A1/ICAM1/VCAM1/IL6/MMP9/PPARG	36
DOID:4960	bone marrow cancer	6.3565e-15	8.03644e-13	2.58084e-13	35/181	328/8007	HCK/GSTP1/GBA/TGFBR2/MBL2/ACP5/PLK1/ANG/MAPK1/BMP7/LDHA/IGF1R/AR/IL1B/TERT/PTGS2/STAT3/JUN/BCL2L1/MET/ABCB1/GSTM1/GSK3B/MMP13/MTOR/PIK3CA/KDR/MCL1/HSP90AA1/MMP2/CXCR1/ICAM1/VCAM1/IL6/PPARG	35
DOID:850	lung disease	7.51554e-15	8.31406e-13	2.66999e-13	43/181	499/8007	HCK/GSTP1/CHI3L1/ADA/CMA1/MBL2/F2/CRP/MIF/GSR/ARG1/NOS1/NOS2/CTSS/PARP1/PRKCD/PDE4D/IL1B/IKBKB/TERT/PTGS2/ATP2A1/BCL2L1/MET/GSTM1/AKR1B10/MMP13/SLC6A4/TRPV4/KDR/TXN/HSP90AA1/MMP2/MMP12/TLR9/ITGAL/IL2/CXCR1/ICAM1/VCAM1/IL6/MMP9/PPARG	43
DOID:2349	arteriosclerosis	1.33334e-14	1.31112e-12	4.21056e-13	36/181	356/8007	GSTP1/CHI3L1/CA12/RETN/CA2/LYZ/ESR2/MBL2/F2/CRP/AKR1B1/ESR1/MIF/IGF1R/CTSS/P2RY2/AR/PDE4D/IL1B/ALOX5/TERT/PTGS2/HMGCR/AKR1B10/SLC6A4/KDR/TXN/MMP2/MMP12/CNR1/CYP19A1/ICAM1/VCAM1/IL6/MMP9/PPARG	36
DOID:374	nutrition disease	1.60033e-14	1.41629e-12	4.5483e-13	35/181	338/8007	RETN/BCHE/ESR2/CRP/AZGP1/ACP5/ESR1/MIF/MAPK1/PGR/IGF1R/MTHFD1/CTSS/HK1/DPP4/PTPN1/AR/IL1B/TRPV1/STAT3/ABCB1/SLC6A4/SLC6A3/APP/MTOR/FDFT1/MMP2/HSD11B1/CNR1/CYP19A1/ICAM1/VCAM1/IL6/MMP9/PPARG	35
DOID:654	overnutrition	2.25331e-14	1.81289e-12	5.82196e-13	34/181	322/8007	RETN/BCHE/ESR2/CRP/AZGP1/ACP5/ESR1/MIF/MAPK1/PGR/IGF1R/CTSS/HK1/DPP4/PTPN1/AR/IL1B/TRPV1/STAT3/ABCB1/SLC6A4/SLC6A3/APP/MTOR/FDFT1/MMP2/HSD11B1/CNR1/CYP19A1/ICAM1/VCAM1/IL6/MMP9/PPARG	34
DOID:1936	atherosclerosis	2.73904e-14	2.02004e-12	6.4872e-13	35/181	344/8007	GSTP1/CHI3L1/CA12/RETN/CA2/ESR2/MBL2/F2/CRP/AKR1B1/ESR1/MIF/IGF1R/CTSS/P2RY2/AR/PDE4D/IL1B/ALOX5/TERT/PTGS2/HMGCR/AKR1B10/SLC6A4/KDR/TXN/MMP2/MMP12/CNR1/CYP19A1/ICAM1/VCAM1/IL6/MMP9/PPARG	35
DOID:2320	obstructive lung disease	3.76412e-14	2.56249e-12	8.22924e-13	33/181	308/8007	HCK/GSTP1/CHI3L1/ADA/MBL2/CRP/GSR/ARG1/NOS1/NOS2/CTSS/PARP1/PDE4D/IL1B/PTGS2/ATP2A1/BCL2L1/MET/GSTM1/MMP13/SLC6A4/TRPV4/KDR/HSP90AA1/MMP2/MMP12/ITGAL/IL2/ICAM1/VCAM1/IL6/MMP9/PPARG	33
DOID:18	urinary system disease	4.28422e-14	2.70824e-12	8.6973e-13	41/181	478/8007	CA1/GSTP1/CHI3L1/ADA/RETN/EGFR/CA2/MBL2/CRP/ACP5/AKR1B1/ESR1/MIF/NOS1/NOS2/PARP1/PRKCA/PDE5A/PDE4D/IL1B/TRPV1/EDNRA/TERT/PTGS2/STAT3/JUN/MET/ABCB1/GSTM1/MTOR/PRKCB/TRPV4/MMP2/PTGER2/TLR9/F10/ICAM1/VCAM1/IL6/MMP9/PPARG	41
DOID:8398	osteoarthritis	5.60361e-14	3.30613e-12	1.06174e-12	26/181	187/8007	CHI3L1/TGFBR2/FAP/ESR2/TPI1/CRP/ESR1/MAPK1/BMP7/BAG1/NOS2/CTSS/PRKCD/PTPN1/IL1B/TRPV1/IKBKB/BCL2L1/MMP13/MMP2/PTGER4/CNR1/CYP19A1/IL6/MMP9/PPARG	26
DOID:9970	obesity	6.00629e-14	3.31743e-12	1.06536e-12	33/181	313/8007	RETN/BCHE/ESR2/CRP/AZGP1/ACP5/ESR1/MIF/MAPK1/PGR/IGF1R/CTSS/HK1/DPP4/PTPN1/AR/IL1B/TRPV1/STAT3/ABCB1/SLC6A4/SLC6A3/APP/FDFT1/MMP2/HSD11B1/CNR1/CYP19A1/ICAM1/VCAM1/IL6/MMP9/PPARG	33
DOID:557	kidney disease	6.37246e-14	3.31743e-12	1.06536e-12	40/181	461/8007	CA1/GSTP1/CHI3L1/ADA/RETN/EGFR/CA2/MBL2/CRP/ACP5/AKR1B1/ESR1/MIF/NOS1/NOS2/PARP1/PRKCA/PDE5A/PDE4D/IL1B/TRPV1/EDNRA/PTGS2/STAT3/JUN/MET/ABCB1/GSTM1/MTOR/PRKCB/TRPV4/MMP2/PTGER2/TLR9/F10/ICAM1/VCAM1/IL6/MMP9/PPARG	40
DOID:9538	multiple myeloma	1.32937e-13	6.53609e-12	2.09901e-12	30/181	264/8007	HCK/GSTP1/GBA/TGFBR2/MBL2/ACP5/PLK1/ANG/MAPK1/IGF1R/IL1B/TERT/PTGS2/STAT3/JUN/BCL2L1/MET/ABCB1/GSTM1/GSK3B/MTOR/PIK3CA/KDR/MCL1/HSP90AA1/MMP2/ICAM1/VCAM1/IL6/PPARG	30
DOID:201	connective tissue cancer	1.31883e-12	5.88807e-11	1.8909e-11	34/181	370/8007	GSTP1/CMA1/CHEK1/EGFR/ESR2/ANXA5/ESR1/MAPK1/IGF1R/IMPDH2/NOS2/PRKCD/AR/PRKCA/IL1B/TERT/PTGS2/STAT3/JUN/BCL2L1/MET/ABCB1/GSTM1/MMP13/MTOR/PRKCG/KDR/MCL1/MMP2/DYRK1B/ICAM1/IL6/MMP9/PPARG	34
DOID:5672	large intestine cancer	1.33064e-12	5.88807e-11	1.8909e-11	30/181	288/8007	CHI3L1/TGFBR2/HSPA8/EGFR/BCHE/PLK1/BMP7/BAG1/IGF1R/DPYD/DPP4/PRKCD/PTPN1/IL1B/PTGS2/STAT3/JUN/BCL2L1/MET/ABCB1/GSK3B/MMP13/PRKCE/EP300/ACP1/HSP90AA1/MMP2/PDCD4/ICAM1/MMP9	30
DOID:1192	peripheral nervous system neoplasm	1.82845e-12	7.45208e-11	2.39317e-11	35/181	396/8007	GSTP1/EGFR/SYT1/CDK2/ANG/MAPK1/IGF1R/NOS1/NOS2/ACVR2A/CASP1/P2RY6/PRKCD/PRKCA/IL1B/BACE1/TERT/PTGS2/STAT3/JUN/BCL2L1/ABCB1/GSK3B/MMP13/SLC6A3/APP/MTOR/PIK3CA/ACP1/KDR/MMP2/PTAFR/CYP19A1/IL6/MMP9	35
DOID:2621	autonomic nervous system neoplasm	1.9367e-12	7.45208e-11	2.39317e-11	34/181	375/8007	GSTP1/EGFR/SYT1/CDK2/ANG/MAPK1/IGF1R/NOS1/NOS2/ACVR2A/CASP1/P2RY6/PRKCD/PRKCA/IL1B/BACE1/TERT/PTGS2/STAT3/JUN/BCL2L1/ABCB1/GSK3B/SLC6A3/APP/MTOR/PIK3CA/ACP1/KDR/MMP2/PTAFR/CYP19A1/IL6/MMP9	34
DOID:769	neuroblastoma	1.9367e-12	7.45208e-11	2.39317e-11	34/181	375/8007	GSTP1/EGFR/SYT1/CDK2/ANG/MAPK1/IGF1R/NOS1/NOS2/ACVR2A/CASP1/P2RY6/PRKCD/PRKCA/IL1B/BACE1/TERT/PTGS2/STAT3/JUN/BCL2L1/ABCB1/GSK3B/SLC6A3/APP/MTOR/PIK3CA/ACP1/KDR/MMP2/PTAFR/CYP19A1/IL6/MMP9	34
DOID:10534	stomach cancer	2.20513e-12	8.13142e-11	2.61134e-11	29/181	274/8007	RNASE1/EGFR/ESR2/MBL2/PLK1/MIF/MAPK1/IGF1R/RAD50/TNK2/NOS2/CASP1/AR/IL1B/TERT/PTGS2/STAT3/JUN/MET/POLB/MTOR/KDR/MCL1/MMP2/IL2/ICAM1/IL6/MMP9/PPARG	29
DOID:5517	stomach carcinoma	2.82709e-12	1.00079e-10	3.21395e-11	22/181	153/8007	EGFR/ESR2/PLK1/MIF/MAPK1/IGF1R/RAD50/NOS2/CASP1/IL1B/TERT/PTGS2/STAT3/JUN/MET/POLB/MTOR/KDR/MMP2/ICAM1/MMP9/PPARG	22
DOID:3459	breast carcinoma	3.53232e-12	1.20235e-10	3.86124e-11	34/181	383/8007	GSTP1/CA12/EGFR/ESR2/ESR1/PLK1/MAPK1/BAG1/PGR/IGF1R/ENO1/CDC25B/IL1B/EDNRA/TERT/CA9/PTGS2/MAP3K7/STAT3/MET/ABCB1/GSK3B/SLC6A3/KCNA3/KDR/TXN/HSP90AA1/MMP2/DYRK1B/CYP19A1/ICAM1/IL6/MMP9/PPARG	34
DOID:10155	intestinal cancer	3.84711e-12	1.261e-10	4.04959e-11	30/181	300/8007	CHI3L1/TGFBR2/HSPA8/EGFR/BCHE/PLK1/BMP7/BAG1/IGF1R/DPYD/DPP4/PRKCD/PTPN1/IL1B/PTGS2/STAT3/JUN/BCL2L1/MET/ABCB1/GSK3B/MMP13/PRKCE/EP300/ACP1/HSP90AA1/MMP2/PDCD4/ICAM1/MMP9	30
DOID:219	colon cancer	4.56374e-12	1.44247e-10	4.63237e-11	29/181	282/8007	TGFBR2/HSPA8/EGFR/BCHE/PLK1/BMP7/BAG1/IGF1R/DPYD/DPP4/PRKCD/PTPN1/IL1B/PTGS2/STAT3/JUN/BCL2L1/MET/ABCB1/GSK3B/MMP13/PRKCE/EP300/ACP1/HSP90AA1/MMP2/PDCD4/ICAM1/MMP9	29
DOID:9256	colorectal cancer	7.09521e-12	2.16526e-10	6.95356e-11	29/181	287/8007	TGFBR2/HSPA8/EGFR/BCHE/PLK1/BMP7/BAG1/IGF1R/DPYD/DPP4/PRKCD/PTPN1/IL1B/PTGS2/STAT3/JUN/BCL2L1/MET/ABCB1/GSK3B/MMP13/PRKCE/EP300/ACP1/HSP90AA1/MMP2/PDCD4/ICAM1/MMP9	29
DOID:3908	non-small cell lung carcinoma	2.09522e-11	6.1809e-10	1.98495e-10	35/181	431/8007	GSTP1/TGFBR2/EGFR/ESR2/AZGP1/ESR1/MIF/ANG/MAPK1/IGF1R/ENO1/DPP4/PRKCD/PRKCA/CDC25B/IL1B/TERT/PTGS2/STAT3/BCL2L1/MET/ABCB1/GSTM1/AKR1B10/DUSP3/MTOR/PIK3CA/KDR/MCL1/HSP90AA1/MMP2/IL2/IL6/MMP9/PPARG	35
DOID:120	female reproductive organ cancer	2.18696e-11	6.2434e-10	2.00502e-10	36/181	455/8007	GSTP1/CHI3L1/EGFR/ESR2/ESR1/MIF/ANG/MAPK1/PGR/DPYD/DPP4/CASP1/AR/EDNRA/TERT/CA9/PTGS2/STAT3/JUN/MET/ABCB1/AKR1B10/MMP13/MTOR/PIK3CA/KDR/MCL1/TXN/MMP2/MMP12/PTGER4/PTGER2/CYP19A1/IL6/MMP9/PPARG	36
DOID:3393	coronary artery disease	3.34656e-11	9.25532e-10	2.97227e-10	31/181	348/8007	FCAR/RETN/HSPA8/ESR2/MBL2/F2/CRP/ANXA5/ESR1/MIF/ANG/MAPK1/ARG1/NOS2/PARP1/P2RY2/IL1B/ALOX5/PTGS2/GSTM1/HMGCR/SLC6A4/KDR/MMP2/F10/ITGAL/ICAM1/VCAM1/IL6/MMP9/PPARG	31
DOID:6364	migraine	5.32939e-11	1.42925e-09	4.58991e-10	15/181	73/8007	ESR1/PGR/NOS1/NOS2/AR/IL1B/EDNRA/SLC6A4/SLC6A3/HTR1A/CNR1/ITGAL/ICAM1/IL6/MMP9	15
DOID:0050737	autosomal recessive disease	5.90713e-11	1.53759e-09	4.93785e-10	30/181	334/8007	GSTP1/MBL2/ANXA5/PLK1/ARG1/IGF1R/RAD50/NOS2/PARP1/TYR/IL1B/EDNRA/TERT/PTGS2/STAT3/POLB/ABCB1/GSTM1/PRKCE/MTOR/TRPV4/TXN/MMP2/PPP1CC/ITGAL/CXCR1/ICAM1/VCAM1/IL6/MMP9	30
DOID:2043	hepatitis B	7.06505e-11	1.78645e-09	5.73703e-10	23/181	197/8007	GSTP1/CHI3L1/MBL2/ESR1/MIF/MAPK1/BMP7/NOS2/AR/IL1B/ALOX5/TERT/PTGS2/JUN/GSK3B/HSP90AA1/MMP2/TLR9/IL2/CXCR1/IL6/MMP9/PPARG	23
DOID:0060084	cell type benign neoplasm	7.52703e-11	1.8504e-09	5.94239e-10	36/181	475/8007	GSTP1/EGFR/ESR2/CRP/ESR1/MIF/MAPK1/BAG1/PGR/IGF1R/NOS2/CTSS/PARP1/DPP4/AR/IL1B/ALOX5/TERT/CA9/PTGS2/STAT3/JUN/MET/ABCB1/GSTM1/PRKCE/MTOR/PIK3CA/KDR/MCL1/MMP2/HSD11B1/CYP19A1/IL6/MMP9/PPARG	36
DOID:10591	pre-eclampsia	1.02227e-10	2.44517e-09	7.85246e-10	27/181	278/8007	GSTP1/ADA/CMA1/RETN/PYGM/MBL2/F2/CRP/ESR1/MIF/MAPK1/ARG1/NOS1/NOS2/ACVR2A/AR/EDNRA/PTGS2/GSTM1/KDR/MMP2/CNR1/ICAM1/VCAM1/IL6/MMP9/PPARG	27
DOID:5082	liver cirrhosis	1.11386e-10	2.59413e-09	8.33085e-10	24/181	220/8007	GSTP1/TGFBR2/RETN/EGFR/MBL2/F2/CRP/MIF/BMP7/NOS2/DPYD/IL1B/TERT/STAT3/GSTM1/MTOR/KDR/CNR1/ITGAL/ICAM1/VCAM1/IL6/MMP9/PPARG	24
DOID:3856	male reproductive organ cancer	1.21285e-10	2.75224e-09	8.83861e-10	34/181	435/8007	GSTP1/EGFR/BCHE/AZGP1/ESR1/PURA/PLK1/MIF/MAPK1/BMP7/BAG1/IGF1R/TNK2/ACVR2A/PRKCD/PTPN1/AR/IKBKB/TERT/PTGS2/JUN/BCL2L1/MET/GSTM1/PIK3CA/MCL1/MMP2/MMP12/IL2/CYP19A1/ICAM1/IL6/MMP9/PPARG	34
DOID:326	ischemia	1.44387e-10	3.19457e-09	1.02591e-09	23/181	204/8007	RETN/MBL2/F2/CRP/ANXA5/AKR1B1/LDHA/ARG1/IGF1R/NOS1/NOS2/PARP1/MAG/ADORA1/PRKCD/PTGS2/STAT3/BCL2L1/KDR/TXN/ICAM1/MMP9/PPARG	23
DOID:750	peptic ulcer disease	1.52643e-10	3.27556e-09	1.05192e-09	14/181	66/8007	GSTP1/ADA/CRP/MIF/LDHA/NOS2/IL1B/PTGS2/GSTM1/IL2/CXCR1/IL6/MMP9/PPARG	14
DOID:0060100	musculoskeletal system cancer	1.5545e-10	3.27556e-09	1.05192e-09	34/181	439/8007	GSTP1/CMA1/CHEK1/EGFR/ESR2/ANXA5/ESR1/MAPK1/IGF1R/IMPDH2/NOS2/PRKCD/AR/PRKCA/IL1B/TERT/PTGS2/STAT3/JUN/BCL2L1/MET/ABCB1/GSTM1/MMP13/MTOR/PRKCG/KDR/MCL1/MMP2/DYRK1B/ICAM1/IL6/MMP9/PPARG	34
DOID:3388	periodontal disease	2.3378e-10	4.81152e-09	1.54518e-09	19/181	139/8007	LYZ/MBL2/CRP/ESR1/NOS2/IL1B/TERT/PTGS2/ABCB1/GSTM1/MMP13/SLC6A4/MMP2/MMP12/TLR9/IL2/IL6/MMP9/PPARG	19
DOID:4451	renal carcinoma	3.13668e-10	6.309e-09	2.02608e-09	31/181	380/8007	TGFBR2/EGFR/ESR1/ANG/MAPK1/BMP7/IGF1R/NOS2/PRKCD/AR/ALOX5/EDNRA/TERT/CA9/PTGS2/STAT3/BCL2L1/MET/ABCB1/GSTM1/MMP13/MTOR/PIK3CA/PRKCH/SOAT1/KDR/MMP2/IL2/IL6/MMP9/PPARG	31
DOID:936	brain disease	3.83754e-10	7.54717e-09	2.42371e-09	34/181	454/8007	GSTP1/GBA/PVALB/HSPA8/EGFR/SYT1/MBL2/CRP/ESR1/GSR/PNPO/PGR/NOS1/NOS2/MAG/AR/IL1B/TRPV1/EDNRA/PTGS2/ABCB1/SLC6A4/SLC6A3/APP/MTOR/HTR1A/HSD11B1/CNR1/ITGAL/IL2/ICAM1/VCAM1/IL6/MMP9	34
DOID:4607	biliary tract cancer	4.15426e-10	7.99244e-09	2.56671e-09	21/181	178/8007	EGFR/ESR2/ESR1/MAPK1/RAD50/NOS2/DPYD/PRKCA/TERT/PTGS2/MET/ABCB1/MTOR/PIK3CA/MCL1/MMP2/PTGER4/PDCD4/IL6/MMP9/PPARG	21
DOID:657	adenoma	4.44059e-10	8.36154e-09	2.68524e-09	29/181	340/8007	GSTP1/EGFR/ESR2/CRP/ESR1/MIF/MAPK1/BAG1/PGR/NOS2/DPP4/AR/ALOX5/TERT/CA9/PTGS2/STAT3/JUN/MET/ABCB1/GSTM1/PRKCE/MTOR/KDR/MMP2/HSD11B1/IL6/MMP9/PPARG	29
DOID:5844	myocardial infarction	5.85083e-10	1.05904e-08	3.40103e-09	26/181	279/8007	FCAR/RETN/MBL2/F2/CRP/ANXA5/ESR1/MIF/MAPK1/ARG1/PARP1/P2RY2/IL1B/ALOX5/PTGS2/GSTM1/HMGCR/SLC6A4/KDR/MMP2/F10/ICAM1/VCAM1/IL6/MMP9/PPARG	26
DOID:263	kidney cancer	5.86363e-10	1.05904e-08	3.40103e-09	33/181	437/8007	TGFBR2/EGFR/ESR1/ANG/MAPK1/BMP7/IGF1R/NOS2/PRKCD/AR/ALOX5/EDNRA/TERT/CA9/PTGS2/STAT3/BCL2L1/MET/ABCB1/GSTM1/MMP13/MTOR/PIK3CA/PRKCH/SOAT1/KDR/HSP90AA1/MMP2/IL2/CYP19A1/IL6/MMP9/PPARG	33
DOID:184	bone cancer	8.80708e-10	1.55885e-08	5.00613e-09	24/181	243/8007	GSTP1/CHEK1/EGFR/ESR2/ANXA5/ESR1/MAPK1/IMPDH2/AR/PRKCA/PTGS2/STAT3/JUN/BCL2L1/MET/ABCB1/GSTM1/MMP13/MTOR/PRKCG/KDR/MMP2/DYRK1B/MMP9	24
DOID:2151	malignant ovarian surface epithelial-stromal neoplasm	1.0034e-09	1.67549e-08	5.38069e-09	26/181	286/8007	GSTP1/CHI3L1/EGFR/ESR2/ESR1/MIF/MAPK1/DPYD/DPP4/EDNRA/TERT/PTGS2/STAT3/ABCB1/MMP13/PIK3CA/KDR/MCL1/TXN/MMP2/MMP12/PTGER4/PTGER2/IL6/MMP9/PPARG	26
DOID:2152	ovary epithelial cancer	1.0034e-09	1.67549e-08	5.38069e-09	26/181	286/8007	GSTP1/CHI3L1/EGFR/ESR2/ESR1/MIF/MAPK1/DPYD/DPP4/EDNRA/TERT/PTGS2/STAT3/ABCB1/MMP13/PIK3CA/KDR/MCL1/TXN/MMP2/MMP12/PTGER4/PTGER2/IL6/MMP9/PPARG	26
DOID:4001	ovarian carcinoma	1.0034e-09	1.67549e-08	5.38069e-09	26/181	286/8007	GSTP1/CHI3L1/EGFR/ESR2/ESR1/MIF/MAPK1/DPYD/DPP4/EDNRA/TERT/PTGS2/STAT3/ABCB1/MMP13/PIK3CA/KDR/MCL1/TXN/MMP2/MMP12/PTGER4/PTGER2/IL6/MMP9/PPARG	26
DOID:403	mouth disease	1.1524e-09	1.88866e-08	6.06529e-09	21/181	188/8007	LYZ/MBL2/CRP/ESR1/NOS2/IL1B/TRPV1/TERT/PTGS2/STAT3/ABCB1/GSTM1/MMP13/SLC6A4/MMP2/MMP12/TLR9/IL2/IL6/MMP9/PPARG	21
DOID:10283	prostate cancer	1.20069e-09	1.93201e-08	6.2045e-09	32/181	425/8007	GSTP1/EGFR/BCHE/AZGP1/ESR1/PURA/PLK1/MIF/MAPK1/BMP7/BAG1/IGF1R/TNK2/ACVR2A/PRKCD/PTPN1/AR/IKBKB/PTGS2/JUN/BCL2L1/MET/GSTM1/MCL1/MMP2/MMP12/IL2/CYP19A1/ICAM1/IL6/MMP9/PPARG	32
DOID:2394	ovarian cancer	1.38611e-09	2.19055e-08	7.03477e-09	27/181	312/8007	GSTP1/CHI3L1/EGFR/ESR2/ESR1/MIF/MAPK1/DPYD/DPP4/CASP1/EDNRA/TERT/PTGS2/STAT3/ABCB1/MMP13/PIK3CA/KDR/MCL1/TXN/MMP2/MMP12/PTGER4/PTGER2/IL6/MMP9/PPARG	27
DOID:104	bacterial infectious disease	1.60429e-09	2.49087e-08	7.99922e-09	25/181	271/8007	ADA/MBL2/CRP/MIF/MAPK1/NOS2/CASP1/IL1B/ALOX5/PTGS2/STAT3/JUN/ABCB1/GSTM1/MMP13/ACP1/MCL1/PTGIR/ITGAL/PTAFR/IL2/ICAM1/IL6/MMP9/PPARG	25
DOID:1883	hepatitis C	2.0619e-09	3.14617e-08	1.01037e-08	23/181	233/8007	FCAR/DDX6/FAP/EGFR/MBL2/PLK1/MAPK1/NOS2/DPP4/IL1B/PTGS2/STAT3/MTOR/PIK3CA/HTR1A/MCL1/CNR1/ITGAL/IL2/ICAM1/IL6/MMP9/PPARG	23
DOID:3717	gastric adenocarcinoma	2.25173e-09	3.3776e-08	1.08469e-08	15/181	94/8007	EGFR/ESR2/MIF/MAPK1/IGF1R/NOS2/IL1B/TERT/PTGS2/STAT3/JUN/MTOR/KDR/MMP2/PPARG	15
DOID:3347	osteosarcoma	2.41636e-09	3.56413e-08	1.14459e-08	22/181	215/8007	GSTP1/CHEK1/EGFR/ESR2/ANXA5/ESR1/MAPK1/IMPDH2/PRKCA/PTGS2/STAT3/JUN/BCL2L1/MET/GSTM1/MMP13/MTOR/PRKCG/KDR/MMP2/DYRK1B/MMP9	22
DOID:1091	tooth disease	3.30457e-09	4.79434e-08	1.53966e-08	19/181	162/8007	LYZ/MBL2/CRP/ESR1/NOS2/IL1B/TERT/PTGS2/ABCB1/GSTM1/MMP13/SLC6A4/MMP2/MMP12/TLR9/IL2/IL6/MMP9/PPARG	19
DOID:1037	lymphoblastic leukemia	3.37798e-09	4.8218e-08	1.54848e-08	32/181	443/8007	GSTP1/PDE4B/MIF/GSR/ANG/MAPK1/LDHA/PRKACA/NOS2/PARP1/DPP4/PRKCD/PDE4D/IL1B/IKBKB/TERT/PTGS2/BCL2L1/MET/ABCB1/GSTM1/GSK3B/PRKCB/KDR/MCL1/HSP90AA1/MMP2/OPRK1/IL2/CXCR1/IL6/MMP9	32
DOID:9455	lipid storage disease	4.36308e-09	6.12137e-08	1.96583e-08	17/181	130/8007	GSTP1/GBA/RETN/NAGA/CRP/MIF/NOS2/JUN/MET/GSTM1/SLC6A4/SLC6A3/HSD11B1/ICAM1/VCAM1/IL6/PPARG	17
DOID:28	endocrine system disease	4.42676e-09	6.12137e-08	1.96583e-08	30/181	399/8007	GSTP1/RETN/CA2/ESR2/MBL2/CRP/MIF/CEL/IGF1R/NOS2/CASP1/AR/CDC25B/IL1B/TRPV1/EDNRA/PTGS2/BCL2L1/MET/ABCB1/GSTM1/HSD11B1/PLCG1/F10/CYP19A1/ICAM1/VCAM1/IL6/MMP9/PPARG	30
DOID:3996	urinary system cancer	4.81663e-09	6.55803e-08	2.10606e-08	34/181	500/8007	GSTP1/TGFBR2/EGFR/ESR1/ANG/MAPK1/BMP7/IGF1R/NOS2/PRKCD/AR/ALOX5/EDNRA/TERT/CA9/PTGS2/STAT3/BCL2L1/MET/ABCB1/GSTM1/MMP13/MTOR/PIK3CA/PRKCH/SOAT1/KDR/HSP90AA1/MMP2/IL2/CYP19A1/IL6/MMP9/PPARG	34
DOID:3070	malignant glioma	6.70125e-09	8.98577e-08	2.88571e-08	21/181	207/8007	GSTP1/HSPA8/MIF/IGF1R/P2RY2/TRPV1/CA9/PTGS2/JUN/BCL2L1/MET/GSTM1/APP/PIK3CA/KCNA3/KDR/MMP2/MMP12/ICAM1/IL6/MMP9	21
DOID:0050736	autosomal dominant disease	7.89728e-09	1.04315e-07	3.34999e-08	30/181	409/8007	GSTP1/TGFBR2/CHEK1/EGFR/ESR2/CDK2/ESR1/PLK1/MAPK1/PGR/IGF1R/RAD50/PARP1/PTPN1/AR/IKBKB/TERT/STAT3/ABCB1/GSTM1/GSK3B/MTOR/PIK3CA/EP300/MMP2/PTGER4/PTGER2/CNR1/CYP19A1/ICAM1	30
DOID:12365	malaria	8.28274e-09	1.07797e-07	3.46182e-08	15/181	103/8007	GSTP1/MBL2/CRP/MIF/GSR/NOS1/NOS2/IL1B/PTGS2/MET/GSTM1/TLR9/IL2/ICAM1/IL6	15
DOID:824	periodontitis	9.57001e-09	1.22746e-07	3.94188e-08	16/181	120/8007	LYZ/MBL2/CRP/ESR1/NOS2/IL1B/PTGS2/GSTM1/SLC6A4/MMP2/MMP12/TLR9/IL2/IL6/MMP9/PPARG	16
DOID:1793	pancreatic cancer	1.02636e-08	1.28164e-07	4.1159e-08	26/181	319/8007	PIM1/PNP/FAP/EGFR/CA2/PLK1/IGF1R/MAG/IL1B/IKBKB/TERT/PTGS2/STAT3/JUN/MET/GSK3B/PIK3CA/EP300/MCL1/HSP90AA1/MMP2/DYRK1B/TLR9/IL2/IL6/MMP9	26
DOID:4450	renal cell carcinoma	1.02821e-08	1.28164e-07	4.1159e-08	27/181	342/8007	TGFBR2/EGFR/ESR1/ANG/MAPK1/IGF1R/NOS2/AR/EDNRA/TERT/CA9/PTGS2/STAT3/BCL2L1/MET/ABCB1/GSTM1/MMP13/MTOR/PIK3CA/PRKCH/SOAT1/MMP2/IL2/IL6/MMP9/PPARG	27
DOID:399	tuberculosis	1.14039e-08	1.40173e-07	4.50153e-08	18/181	156/8007	ADA/MBL2/CRP/MIF/NOS2/CASP1/IL1B/ALOX5/JUN/GSTM1/ACP1/MCL1/ITGAL/IL2/ICAM1/IL6/MMP9/PPARG	18
DOID:865	vasculitis	1.22024e-08	1.47933e-07	4.75074e-08	16/181	122/8007	GSTP1/RETN/ESR2/MBL2/F2/MIF/ENO1/NOS2/IL1B/GSTM1/MMP2/TLR9/IL2/ICAM1/IL6/MMP9	16
DOID:9408	acute myocardial infarction	1.48779e-08	1.77932e-07	5.71413e-08	14/181	92/8007	RETN/F2/CRP/ANXA5/IL1B/PTGS2/GSTM1/HMGCR/KDR/MMP2/F10/IL6/MMP9/PPARG	14
DOID:3910	lung adenocarcinoma	1.60076e-08	1.88889e-07	6.06603e-08	19/181	178/8007	GSTP1/TGFBR2/EGFR/ESR2/AZGP1/ESR1/MIF/ANG/MAPK1/IGF1R/TERT/PTGS2/BCL2L1/MET/GSTM1/MTOR/PIK3CA/IL6/MMP9	19
DOID:74	hematopoietic system disease	1.75774e-08	2.04684e-07	6.57326e-08	32/181	474/8007	CA1/GSTP1/CHEK1/CA2/MBL2/F2/CRP/AHCY/MIF/LDHA/IGF1R/NOS2/PARP1/AR/IL1B/TERT/BCL2L1/MET/GSTM1/PRKCE/MTOR/VAV1/HSP90AA1/MMP2/TLR9/F10/IL2/CXCR1/ICAM1/VCAM1/IL6/MMP9	32
DOID:0060085	organ system benign neoplasm	1.9774e-08	2.27273e-07	7.29868e-08	23/181	262/8007	EGFR/ESR2/MBL2/CRP/ESR1/PGR/IGF1R/AR/IL1B/TERT/PTGS2/STAT3/BCL2L1/PRKCE/KDR/TXN/MMP2/MMP12/CNR1/IL2/CYP19A1/IL6/MMP9	23
DOID:1040	chronic lymphocytic leukemia	2.15679e-08	2.44712e-07	7.85874e-08	21/181	221/8007	GSTP1/PDE4B/GSR/ANG/NOS2/DPP4/PRKCD/PDE4D/IL1B/IKBKB/TERT/PTGS2/BCL2L1/GSTM1/PRKCB/KDR/MCL1/HSP90AA1/IL2/IL6/MMP9	21
DOID:655	inherited metabolic disorder	2.20886e-08	2.47448e-07	7.9466e-08	26/181	331/8007	GSTP1/GBA/RETN/NAGA/EGFR/PYGM/CRP/AKR1B1/ESR1/MIF/IGF1R/NOS2/DPYD/TERT/JUN/MET/GSTM1/SLC6A4/SLC6A3/HTR1A/HSD11B1/ICAM1/VCAM1/IL6/MMP9/PPARG	26
DOID:127	leiomyoma	2.27498e-08	2.5167e-07	8.08217e-08	14/181	95/8007	EGFR/ESR2/ESR1/PGR/IGF1R/PARP1/AR/IL1B/TERT/GSTM1/MMP2/CYP19A1/IL6/PPARG	14
DOID:5683	hereditary breast ovarian cancer	2.33592e-08	2.5522e-07	8.1962e-08	21/181	222/8007	GSTP1/CHEK1/EGFR/ESR2/CDK2/ESR1/PLK1/MAPK1/PGR/IGF1R/RAD50/PARP1/AR/TERT/ABCB1/GSTM1/PIK3CA/EP300/PTGER4/PTGER2/CYP19A1	21
DOID:11476	osteoporosis	2.61138e-08	2.81838e-07	9.05099e-08	14/181	96/8007	ESR2/ESR1/MAPK1/BMP7/IGF1R/AR/IL1B/ABCB1/MMP13/HSD11B1/CNR1/CYP19A1/ICAM1/IL6	14
DOID:0080011	bone resorption disease	2.99225e-08	3.19053e-07	1.02461e-07	14/181	97/8007	ESR2/ESR1/MAPK1/BMP7/IGF1R/AR/IL1B/ABCB1/MMP13/HSD11B1/CNR1/CYP19A1/ICAM1/IL6	14
DOID:0060122	integumentary system cancer	3.42278e-08	3.56372e-07	1.14446e-07	14/181	98/8007	EGFR/IGF1R/TERT/PTGS2/STAT3/BCL2L1/MET/MMP13/PIK3CA/MCL1/MMP2/CNR1/IL6/MMP9	14
DOID:4159	skin cancer	3.42278e-08	3.56372e-07	1.14446e-07	14/181	98/8007	EGFR/IGF1R/TERT/PTGS2/STAT3/BCL2L1/MET/MMP13/PIK3CA/MCL1/MMP2/CNR1/IL6/MMP9	14
DOID:3211	lysosomal storage disease	3.90026e-08	4.01364e-07	1.28895e-07	17/181	150/8007	GSTP1/GBA/RETN/NAGA/CRP/MIF/NOS2/JUN/MET/GSTM1/SLC6A4/SLC6A3/HSD11B1/ICAM1/VCAM1/IL6/PPARG	17
DOID:6000	congestive heart failure	4.03089e-08	4.10039e-07	1.31681e-07	21/181	229/8007	CHI3L1/RETN/MBL2/CRP/PURA/ANG/NOS1/PARP1/CASP1/ADORA1/PDE5A/EDNRA/MMP13/SLC6A4/MMP2/DYRK1A/ICAM1/VCAM1/IL6/MMP9/PPARG	21
DOID:4989	pancreatitis	4.86034e-08	4.83492e-07	1.55269e-07	15/181	117/8007	GSTP1/RETN/CA2/MBL2/CRP/MIF/CEL/IL1B/TRPV1/EDNRA/PTGS2/GSTM1/ICAM1/IL6/MMP9	15
DOID:26	pancreas disease	4.86223e-08	4.83492e-07	1.55269e-07	18/181	171/8007	GSTP1/RETN/CA2/MBL2/CRP/MIF/CEL/CASP1/IL1B/TRPV1/EDNRA/PTGS2/GSTM1/ICAM1/VCAM1/IL6/MMP9/PPARG	18
DOID:229	female reproductive system disease	6.00713e-08	5.90702e-07	1.89699e-07	19/181	193/8007	GSTP1/MBL2/ESR1/MIF/PGR/MTHFD1/AR/PRKCA/IL1B/PTGS2/MMP13/KDR/MMP2/MMP12/CXCR1/CYP19A1/ICAM1/IL6/MMP9	19
DOID:37	skin disease	6.89627e-08	6.70681e-07	2.15384e-07	26/181	350/8007	GSTP1/RETN/EGFR/MBL2/DCD/MIF/MAPK1/ENO1/DPP4/AR/IL1B/ALOX5/MET/GSTM1/SLC6A4/APP/PIK3CA/HTR1A/KDR/SMPD2/MMP2/MMP12/ICAM1/IL6/MMP9/PPARG	26
DOID:3627	aortic aneurysm	7.60471e-08	7.3154e-07	2.34928e-07	11/181	60/8007	TGFBR2/RETN/CRP/MIF/PRKCD/PTGS2/PRKCB/MMP2/IL6/MMP9/PPARG	11
DOID:0050338	primary bacterial infectious disease	7.87695e-08	7.49581e-07	2.40722e-07	21/181	238/8007	ADA/MBL2/CRP/MIF/NOS2/CASP1/IL1B/ALOX5/PTGS2/JUN/ABCB1/GSTM1/MMP13/ACP1/MCL1/ITGAL/IL2/ICAM1/IL6/MMP9/PPARG	21
DOID:520	aortic disease	9.09724e-08	8.56496e-07	2.75057e-07	11/181	61/8007	TGFBR2/RETN/CRP/MIF/PRKCD/PTGS2/PRKCB/MMP2/IL6/MMP9/PPARG	11
DOID:0050890	synucleinopathy	1.00355e-07	9.3489e-07	3.00232e-07	20/181	220/8007	GBA/PVALB/BCHE/ESR2/CRP/ESR1/ANG/PARP1/IL1B/PTGS2/BCL2L1/ABCB1/GSTM1/GSK3B/SLC6A4/SLC6A3/APP/HTR1A/CNR1/ICAM1	20
DOID:7693	abdominal aortic aneurysm	1.04051e-07	9.59223e-07	3.08047e-07	10/181	49/8007	TGFBR2/RETN/CRP/MIF/PRKCD/PTGS2/MMP2/IL6/MMP9/PPARG	10
DOID:3371	chondrosarcoma	1.28826e-07	1.17537e-06	3.77461e-07	11/181	63/8007	MAPK1/PRKCD/TERT/PTGS2/BCL2L1/ABCB1/MMP13/MMP2/IL6/MMP9/PPARG	11
DOID:2789	parasitic protozoa infectious disease	1.47446e-07	1.33153e-06	4.2761e-07	15/181	127/8007	GSTP1/MBL2/CRP/MIF/GSR/NOS1/NOS2/IL1B/PTGS2/MET/GSTM1/TLR9/IL2/ICAM1/IL6	15
DOID:10952	nephritis	1.7641e-07	1.577e-06	5.06441e-07	16/181	147/8007	CRP/AKR1B1/MIF/NOS1/NOS2/PRKCA/PTGS2/MET/PRKCB/MMP2/TLR9/ICAM1/VCAM1/IL6/MMP9/PPARG	16
DOID:231	motor neuron disease	1.9268e-07	1.70522e-06	5.47617e-07	18/181	187/8007	GSTP1/ANG/FMO1/NOS1/PARP1/AR/TERT/PTGS2/STAT3/MET/GSK3B/APP/FKBP1A/HTR1A/TRPV4/KDR/MMP2/MMP9	18
DOID:1575	rheumatic disease	2.08926e-07	1.79514e-06	5.76494e-07	18/181	188/8007	FCAR/TGFBR2/CRP/ESR1/MIF/MAPK1/PARP1/DPP4/CD22/IL1B/MET/EP300/MMP2/MMP12/IL2/ICAM1/IL6/MMP9	18
DOID:418	systemic scleroderma	2.08926e-07	1.79514e-06	5.76494e-07	18/181	188/8007	FCAR/TGFBR2/CRP/ESR1/MIF/MAPK1/PARP1/DPP4/CD22/IL1B/MET/EP300/MMP2/MMP12/IL2/ICAM1/IL6/MMP9	18
DOID:419	scleroderma	2.08926e-07	1.79514e-06	5.76494e-07	18/181	188/8007	FCAR/TGFBR2/CRP/ESR1/MIF/MAPK1/PARP1/DPP4/CD22/IL1B/MET/EP300/MMP2/MMP12/IL2/ICAM1/IL6/MMP9	18
DOID:1398	parasitic infectious disease	2.33795e-07	1.98951e-06	6.38914e-07	16/181	150/8007	GSTP1/MBL2/CRP/MIF/GSR/MAPK1/NOS1/NOS2/IL1B/PTGS2/MET/GSTM1/TLR9/IL2/ICAM1/IL6	16
DOID:3702	cervical adenocarcinoma	2.39018e-07	2.01458e-06	6.46966e-07	7/181	21/8007	CHI3L1/EGFR/MAPK1/PTGS2/MET/KDR/PTGER4	7
DOID:1781	thyroid cancer	2.8836e-07	2.40753e-06	7.7316e-07	19/181	213/8007	EGFR/CTSV/ESR2/ESR1/PLK1/P2RY2/CDC25B/TERT/CA9/PTGS2/MET/GSTM1/MTOR/PIK3CA/KDR/TXN/MMP2/MMP9/PPARG	19
DOID:438	autoimmune disease of the nervous system	3.29289e-07	2.72356e-06	8.74649e-07	10/181	55/8007	CTSV/ESR2/MBL2/ESR1/CA3/IL1B/ABCB1/MMP2/IL6/MMP9	10
DOID:4905	pancreatic carcinoma	3.40037e-07	2.78641e-06	8.94834e-07	20/181	237/8007	PIM1/PNP/FAP/EGFR/IGF1R/IL1B/IKBKB/TERT/PTGS2/STAT3/JUN/MET/GSK3B/PIK3CA/EP300/MCL1/DYRK1B/TLR9/IL6/MMP9	20
DOID:0060095	uterine benign neoplasm	3.67401e-07	2.93428e-06	9.4232e-07	9/181	43/8007	ESR2/ESR1/PGR/IGF1R/AR/IL1B/MMP2/CYP19A1/IL6	9
DOID:13223	uterine fibroid	3.67401e-07	2.93428e-06	9.4232e-07	9/181	43/8007	ESR2/ESR1/PGR/IGF1R/AR/IL1B/MMP2/CYP19A1/IL6	9
DOID:332	amyotrophic lateral sclerosis	3.68028e-07	2.93428e-06	9.4232e-07	16/181	155/8007	GSTP1/ANG/FMO1/NOS1/PARP1/AR/TERT/PTGS2/STAT3/MET/GSK3B/APP/HTR1A/KDR/MMP2/MMP9	16
DOID:13241	Behcet's disease	4.40208e-07	3.46963e-06	1.11424e-06	12/181	86/8007	GSTP1/RETN/MBL2/F2/ENO1/IL1B/GSTM1/MMP2/TLR9/IL2/ICAM1/MMP9	12
DOID:1485	cystic fibrosis	4.43015e-07	3.46963e-06	1.11424e-06	15/181	138/8007	GSTP1/MBL2/ANXA5/NOS2/IL1B/EDNRA/PTGS2/ABCB1/PRKCE/TRPV4/TXN/CXCR1/ICAM1/IL6/MMP9	15
DOID:15	reproductive system disease	4.78008e-07	3.71085e-06	1.19171e-06	26/181	386/8007	GSTP1/EGFR/ESR2/MBL2/F2/ESR1/MIF/PGR/IGF1R/MTHFD1/AR/PRKCA/IL1B/PTGS2/ATP2A1/ABCB1/GSTM1/MMP13/KDR/MMP2/MMP12/CXCR1/CYP19A1/ICAM1/IL6/MMP9	26
DOID:8857	lupus erythematosus	5.0069e-07	3.85313e-06	1.2374e-06	12/181	87/8007	ADA/RETN/MBL2/MIF/IL1B/JUN/KCNA3/KDR/IL2/ICAM1/IL6/MMP9	12
DOID:0060086	female reproductive organ benign neoplasm	5.55287e-07	4.22675e-06	1.35739e-06	9/181	45/8007	ESR2/ESR1/PGR/IGF1R/AR/IL1B/MMP2/CYP19A1/IL6	9
DOID:10825	essential hypertension	5.58791e-07	4.22675e-06	1.35739e-06	14/181	122/8007	ADA/CRP/IGF1R/P2RY2/PTPN1/PDE5A/IL1B/GSTM1/SLC6A4/MMP2/CYP19A1/IL6/MMP9/PPARG	14
DOID:289	endometriosis	5.68447e-07	4.2382e-06	1.36106e-06	12/181	88/8007	MIF/AR/IL1B/PTGS2/MMP13/KDR/MMP2/MMP12/CXCR1/ICAM1/IL6/MMP9	12
DOID:854	collagen disease	5.69882e-07	4.2382e-06	1.36106e-06	18/181	201/8007	FCAR/TGFBR2/CRP/ESR1/MIF/MAPK1/PARP1/DPP4/CD22/IL1B/MET/EP300/MMP2/MMP12/IL2/ICAM1/IL6/MMP9	18
DOID:0080005	bone remodeling disease	5.86641e-07	4.32648e-06	1.38941e-06	15/181	141/8007	ESR2/ACP5/ESR1/MAPK1/BMP7/IGF1R/AR/IL1B/ABCB1/MMP13/HSD11B1/CNR1/CYP19A1/ICAM1/IL6	15
DOID:4074	pancreas adenocarcinoma	6.19154e-07	4.52852e-06	1.4543e-06	16/181	161/8007	PIM1/PNP/FAP/EGFR/IGF1R/IL1B/IKBKB/PTGS2/STAT3/JUN/MET/GSK3B/EP300/DYRK1B/IL6/MMP9	16
DOID:1927	sphingolipidosis	6.41621e-07	4.65438e-06	1.49472e-06	8/181	34/8007	GBA/NAGA/NOS2/SLC6A4/SLC6A3/ICAM1/VCAM1/IL6	8
DOID:16	integumentary system disease	7.09799e-07	5.10709e-06	1.6401e-06	26/181	394/8007	GSTP1/RETN/EGFR/MBL2/DCD/MIF/MAPK1/ENO1/DPP4/AR/IL1B/ALOX5/MET/GSTM1/SLC6A4/APP/PIK3CA/HTR1A/KDR/SMPD2/MMP2/MMP12/ICAM1/IL6/MMP9/PPARG	26
DOID:0050622	reproductive organ benign neoplasm	8.21246e-07	5.85847e-06	1.8814e-06	9/181	47/8007	ESR2/ESR1/PGR/IGF1R/AR/IL1B/MMP2/CYP19A1/IL6	9
DOID:552	pneumonia	8.27468e-07	5.85847e-06	1.8814e-06	13/181	108/8007	CMA1/MBL2/CRP/MIF/IL1B/IKBKB/PTGS2/AKR1B10/TXN/MMP2/TLR9/IL6/MMP9	13
DOID:0060031	autoimmune disease of gastrointestinal tract	9.21187e-07	6.47024e-06	2.07786e-06	13/181	109/8007	ADA/MBL2/MIF/GSR/ARG1/NOS2/PARP1/DPP4/IL1B/OPRD1/IL2/ICAM1/IL6	13
DOID:11612	polycystic ovary syndrome	9.37316e-07	6.53169e-06	2.0976e-06	16/181	166/8007	RETN/ESR2/CRP/ESR1/MIF/AR/IL1B/GSTM1/HMGCR/GSK3B/MMP2/HSD11B1/CYP19A1/IL6/MMP9/PPARG	16
DOID:14330	Parkinson's disease	9.67325e-07	6.68815e-06	2.14784e-06	17/181	187/8007	GBA/PVALB/BCHE/ESR2/CRP/ESR1/ANG/PARP1/IL1B/PTGS2/BCL2L1/ABCB1/GSTM1/SLC6A4/SLC6A3/HTR1A/CNR1	17
DOID:1520	colon carcinoma	1.10142e-06	7.55626e-06	2.42663e-06	16/181	168/8007	TGFBR2/EGFR/BCHE/BAG1/DPYD/DPP4/PRKCD/IL1B/PTGS2/STAT3/MET/ABCB1/GSK3B/PRKCE/EP300/PDCD4	16
DOID:9471	meningitis	1.22867e-06	8.36439e-06	2.68616e-06	7/181	26/8007	CHI3L1/MBL2/MIF/MMP2/TLR9/ICAM1/MMP9	7
DOID:1115	sarcoma	1.5058e-06	1.01728e-05	3.26691e-06	17/181	193/8007	EGFR/ANG/IGF1R/PARP1/IL1B/EDNRA/TERT/CA9/PTGS2/MET/ABCB1/MTOR/KDR/MCL1/MMP2/IL6/MMP9	17
DOID:9352	type 2 diabetes mellitus	1.53152e-06	1.02681e-05	3.29753e-06	18/181	215/8007	CA1/ADA/RETN/BCHE/MBL2/PYGL/MIF/PTPN1/AR/IL1B/AKR1B10/ACP1/HTR1A/MMP2/HSD11B1/ICAM1/IL6/MMP9	18
DOID:381	arthropathy	1.65287e-06	1.09984e-05	3.53206e-06	12/181	97/8007	CA1/MBL2/CRP/MIF/BMP7/NOS2/IL1B/STAT3/MMP2/IL2/IL6/MMP9	12
DOID:4948	gallbladder carcinoma	1.69619e-06	1.12025e-05	3.59758e-06	9/181	51/8007	EGFR/ESR2/MAPK1/RAD50/NOS2/PTGS2/ABCB1/MMP2/PTGER4	9
DOID:9074	systemic lupus erythematosus	1.78123e-06	1.16769e-05	3.74996e-06	11/181	81/8007	ADA/RETN/MBL2/MIF/IL1B/JUN/KCNA3/KDR/IL2/ICAM1/MMP9	11
DOID:6713	cerebrovascular disease	1.88852e-06	1.22892e-05	3.94659e-06	13/181	116/8007	F2/CRP/ESR1/P2RY2/PDE4D/PTGS2/GSTM1/APP/PRKCH/MMP2/ICAM1/IL6/MMP9	13
DOID:3121	gallbladder cancer	2.01168e-06	1.29951e-05	4.17328e-06	9/181	52/8007	EGFR/ESR2/MAPK1/RAD50/NOS2/PTGS2/ABCB1/MMP2/PTGER4	9
DOID:2355	anemia	2.30603e-06	1.47887e-05	4.74927e-06	19/181	244/8007	CA1/GSTP1/CHEK1/CA2/MBL2/MIF/IGF1R/NOS2/PARP1/IL1B/TERT/GSTM1/PRKCE/MTOR/HSP90AA1/TLR9/ICAM1/VCAM1/IL6	19
DOID:3963	thyroid carcinoma	2.46706e-06	1.57076e-05	5.04435e-06	17/181	200/8007	EGFR/CTSV/ESR2/ESR1/PLK1/TERT/CA9/PTGS2/MET/GSTM1/MTOR/PIK3CA/KDR/TXN/MMP2/MMP9/PPARG	17
DOID:75	lymphatic system disease	2.55479e-06	1.61499e-05	5.18642e-06	12/181	101/8007	GBA/RETN/MBL2/CRP/MIF/NOS2/IL1B/MET/MMP13/KDR/ITGAL/MMP9	12
DOID:0060116	sensory system cancer	2.73774e-06	1.70627e-05	5.47954e-06	14/181	139/8007	TGFBR2/CDK2/PLK1/MAPK1/NOS2/AR/IL1B/TERT/ABCB1/POLA1/PIK3CA/HSP90AA1/MMP2/ICAM1	14
DOID:2174	ocular cancer	2.73774e-06	1.70627e-05	5.47954e-06	14/181	139/8007	TGFBR2/CDK2/PLK1/MAPK1/NOS2/AR/IL1B/TERT/ABCB1/POLA1/PIK3CA/HSP90AA1/MMP2/ICAM1	14
DOID:13378	Kawasaki disease	2.7968e-06	1.73089e-05	5.55861e-06	9/181	54/8007	RETN/MBL2/CRP/MIF/NOS2/IL1B/MMP13/KDR/MMP9	9
DOID:2030	anxiety disorder	2.91099e-06	1.78905e-05	5.74538e-06	10/181	69/8007	ESR1/LDHA/PGR/AR/SLC6A4/SLC6A3/HTR1A/CNR1/IL2/IL6	10
DOID:4606	bile duct cancer	2.98253e-06	1.8079e-05	5.80593e-06	14/181	140/8007	EGFR/ESR2/ESR1/PRKCA/TERT/PTGS2/MET/MTOR/PIK3CA/MCL1/PDCD4/IL6/MMP9/PPARG	14
DOID:4897	bile duct carcinoma	2.98253e-06	1.8079e-05	5.80593e-06	14/181	140/8007	EGFR/ESR2/ESR1/PRKCA/TERT/PTGS2/MET/MTOR/PIK3CA/MCL1/PDCD4/IL6/MMP9/PPARG	14
DOID:10286	prostate carcinoma	3.34932e-06	2.01642e-05	6.47558e-06	13/181	122/8007	GSTP1/EGFR/ESR1/MIF/MAPK1/BMP7/IGF1R/AR/PTGS2/MET/MMP2/CYP19A1/PPARG	13
DOID:2893	cervix carcinoma	3.49242e-06	2.08837e-05	6.70664e-06	12/181	104/8007	CHI3L1/EGFR/MAPK1/CA9/PTGS2/JUN/MET/KDR/MMP2/PTGER4/IL6/MMP9	12
DOID:4362	cervical cancer	3.86626e-06	2.29511e-05	7.37056e-06	12/181	105/8007	CHI3L1/EGFR/MAPK1/CA9/PTGS2/JUN/MET/KDR/MMP2/PTGER4/IL6/MMP9	12
DOID:14499	Fabry disease	3.89002e-06	2.29511e-05	7.37056e-06	5/181	12/8007	NAGA/NOS2/ICAM1/VCAM1/IL6	5
DOID:5100	middle ear disease	4.46362e-06	2.6161e-05	8.40138e-06	7/181	31/8007	EGFR/MBL2/NOS2/IL1B/MMP2/IL6/MMP9	7
DOID:0080000	muscular disease	4.55415e-06	2.65159e-05	8.51538e-06	25/181	408/8007	TGFBR2/ITPR1/ESR2/CRP/ESR1/IGF1R/NOS1/NOS2/ADORA1/PRKCD/AR/PRKCA/IL1B/EDNRA/BACE1/MET/SLC6A4/APP/PRKCH/TRPV4/TXN/MMP2/TLR9/IL6/MMP9	25
DOID:1602	lymphadenitis	5.18124e-06	2.95832e-05	9.5004e-06	9/181	58/8007	RETN/MBL2/CRP/MIF/NOS2/IL1B/MMP13/KDR/MMP9	9
DOID:3451	skin carcinoma	5.18124e-06	2.95832e-05	9.5004e-06	9/181	58/8007	IGF1R/TERT/PTGS2/BCL2L1/PIK3CA/MCL1/MMP2/IL6/MMP9	9
DOID:9942	lymph node disease	5.18124e-06	2.95832e-05	9.5004e-06	9/181	58/8007	RETN/MBL2/CRP/MIF/NOS2/IL1B/MMP13/KDR/MMP9	9
DOID:1542	head and neck carcinoma	5.45637e-06	3.09544e-05	9.94076e-06	18/181	235/8007	GSTP1/CHI3L1/EGFR/LDHA/IGF1R/ENO1/NOS2/AR/TERT/PTGS2/STAT3/MET/GSTM1/MTOR/PIK3CA/MMP2/IL6/MMP9	18
DOID:13375	temporal arteritis	5.60525e-06	3.13965e-05	1.00827e-05	7/181	32/8007	ESR2/MIF/NOS2/MMP2/ICAM1/IL6/MMP9	7
DOID:525	central nervous system vasculitis	5.60525e-06	3.13965e-05	1.00827e-05	7/181	32/8007	ESR2/MIF/NOS2/MMP2/ICAM1/IL6/MMP9	7
DOID:2377	multiple sclerosis	5.82968e-06	3.24482e-05	1.04205e-05	15/181	169/8007	CHI3L1/PVALB/BCHE/CRP/CASP1/IL1B/BCL2L1/GSTM1/KCNA3/MMP12/CNR1/IL2/ICAM1/IL6/MMP9	15
DOID:3082	interstitial lung disease	6.2689e-06	3.46749e-05	1.11356e-05	15/181	170/8007	GSTP1/MBL2/F2/MIF/NOS2/PRKCD/IL1B/TERT/PTGS2/MMP2/MMP12/TLR9/IL6/MMP9/PPARG	15
DOID:10754	otitis media	6.78119e-06	3.72755e-05	1.19707e-05	6/181	22/8007	MBL2/NOS2/IL1B/MMP2/IL6/MMP9	6
DOID:11934	head and neck cancer	6.91116e-06	3.77554e-05	1.21248e-05	18/181	239/8007	GSTP1/CHI3L1/EGFR/LDHA/IGF1R/ENO1/NOS2/AR/TERT/PTGS2/STAT3/MET/GSTM1/MTOR/PIK3CA/MMP2/IL6/MMP9	18
DOID:1483	gingival disease	6.97968e-06	3.78958e-05	1.21699e-05	7/181	33/8007	LYZ/NOS2/IL1B/TERT/ABCB1/IL6/MMP9	7
DOID:9778	irritable bowel syndrome	7.12666e-06	3.84579e-05	1.23504e-05	10/181	76/8007	MBL2/MIF/STAT3/ABCB1/SLC6A4/CNR1/IL2/ICAM1/IL6/PPARG	10
DOID:870	neuropathy	7.29647e-06	3.91356e-05	1.25681e-05	16/181	194/8007	CTSV/ESR2/ESR1/PARP1/CA3/PRKCD/IL1B/TRPV1/ABCB1/SLC6A3/APP/TRPV4/TXN/MMP2/IL6/MMP9	16
DOID:6432	pulmonary hypertension	8.03186e-06	4.25641e-05	1.36691e-05	10/181	77/8007	F2/MIF/BMP7/ARG1/NOS2/PTGS2/JUN/SLC6A4/IL6/PPARG	10
DOID:76	stomach disease	8.03186e-06	4.25641e-05	1.36691e-05	10/181	77/8007	ADA/MIF/NOS1/IL1B/TRPV1/ALOX5/TERT/PTGS2/IL2/MMP9	10
DOID:3213	demyelinating disease	8.93921e-06	4.70905e-05	1.51227e-05	15/181	175/8007	CHI3L1/PVALB/BCHE/CRP/CASP1/IL1B/BCL2L1/GSTM1/KCNA3/MMP12/CNR1/IL2/ICAM1/IL6/MMP9	15
DOID:423	myopathy	9.45953e-06	4.90482e-05	1.57514e-05	24/181	398/8007	TGFBR2/ITPR1/ESR2/CRP/ESR1/IGF1R/NOS1/ADORA1/PRKCD/AR/PRKCA/IL1B/EDNRA/BACE1/MET/SLC6A4/APP/PRKCH/TRPV4/TXN/MMP2/TLR9/IL6/MMP9	24
DOID:66	muscle tissue disease	9.45953e-06	4.90482e-05	1.57514e-05	24/181	398/8007	TGFBR2/ITPR1/ESR2/CRP/ESR1/IGF1R/NOS1/ADORA1/PRKCD/AR/PRKCA/IL1B/EDNRA/BACE1/MET/SLC6A4/APP/PRKCH/TRPV4/TXN/MMP2/TLR9/IL6/MMP9	24
DOID:13001	carotid stenosis	9.4771e-06	4.90482e-05	1.57514e-05	5/181	14/8007	F2/CRP/MMP2/IL6/MMP9	5
DOID:1826	epilepsy syndrome	1.14627e-05	5.89797e-05	1.89408e-05	16/181	201/8007	GSTP1/GBA/PVALB/HSPA8/EGFR/SYT1/PNPO/NOS1/IL1B/TRPV1/PTGS2/ABCB1/SLC6A4/HTR1A/IL6/MMP9	16
DOID:4481	allergic rhinitis	1.30097e-05	6.65528e-05	2.13729e-05	11/181	99/8007	TGFBR2/RETN/EGFR/MBL2/NOS1/NOS2/PRKCA/JUN/ICAM1/VCAM1/IL6	11
DOID:50	thyroid gland disease	1.32294e-05	6.72876e-05	2.16089e-05	14/181	159/8007	RETN/ESR2/MBL2/IGF1R/NOS2/CDC25B/IL1B/PTGS2/BCL2L1/MET/ABCB1/ICAM1/IL6/PPARG	14
DOID:4195	hyperglycemia	1.42018e-05	7.18207e-05	2.30646e-05	13/181	139/8007	RETN/CRP/MAPK1/NOS2/DPP4/PRKCD/TRPV1/PTGS2/KDR/HSD11B1/ICAM1/IL6/PPARG	13
DOID:5223	infertility	1.5624e-05	7.79867e-05	2.50448e-05	16/181	206/8007	GSTP1/ESR2/MBL2/F2/ESR1/MIF/PGR/IGF1R/AR/IL1B/ABCB1/GSTM1/MMP2/CYP19A1/IL6/MMP9	16
DOID:2163	nasal cavity disease	1.57736e-05	7.79867e-05	2.50448e-05	11/181	101/8007	TGFBR2/RETN/EGFR/MBL2/NOS1/NOS2/PRKCA/JUN/ICAM1/VCAM1/IL6	11
DOID:2825	nose disease	1.57736e-05	7.79867e-05	2.50448e-05	11/181	101/8007	TGFBR2/RETN/EGFR/MBL2/NOS1/NOS2/PRKCA/JUN/ICAM1/VCAM1/IL6	11
DOID:4483	rhinitis	1.57736e-05	7.79867e-05	2.50448e-05	11/181	101/8007	TGFBR2/RETN/EGFR/MBL2/NOS1/NOS2/PRKCA/JUN/ICAM1/VCAM1/IL6	11
DOID:9470	bacterial meningitis	1.64735e-05	8.09949e-05	2.60109e-05	4/181	8/8007	MBL2/MMP2/TLR9/MMP9	4
DOID:12306	vitiligo	1.74655e-05	8.53975e-05	2.74247e-05	9/181	67/8007	GSTP1/TGFBR2/BCHE/MBL2/ESR1/TYR/PTGS2/GSTM1/IL6	9
DOID:11335	sarcoidosis	1.76321e-05	8.57385e-05	2.75342e-05	10/181	84/8007	CHI3L1/CMA1/CRP/MIF/IL1B/PTGS2/KDR/TLR9/IL6/PPARG	10
DOID:1596	mental depression	1.87411e-05	9.06333e-05	2.91061e-05	7/181	38/8007	PDE4B/IGF1R/AR/SLC6A4/SLC6A3/HTR1A/ITGAL	7
DOID:11729	Lyme disease	1.99294e-05	9.58559e-05	3.07833e-05	5/181	16/8007	IL1B/PTGS2/MMP13/IL6/MMP9	5
DOID:2723	dermatitis	2.25458e-05	0.000107274	3.44503e-05	15/181	189/8007	GSTP1/MBL2/DCD/MIF/ENO1/IL1B/GSTM1/SLC6A4/PIK3CA/HTR1A/SMPD2/ICAM1/IL6/MMP9/PPARG	15
DOID:3324	mood disorder	2.25458e-05	0.000107274	3.44503e-05	15/181	189/8007	PDE4B/CRP/ESR1/AMD1/IGF1R/NOS1/AR/IL1B/ABCB1/GSK3B/SLC6A4/SLC6A3/HTR1A/ITGAL/MMP9	15
DOID:974	upper respiratory tract disease	2.55247e-05	0.000120799	3.87935e-05	12/181	126/8007	TGFBR2/RETN/EGFR/MBL2/NOS1/NOS2/DPP4/PRKCA/JUN/ICAM1/VCAM1/IL6	12
DOID:0060058	lymphoma	2.66594e-05	0.000124834	4.00893e-05	10/181	88/8007	RAD50/IL1B/PTGS2/JUN/BCL2L1/MET/MMP2/ICAM1/IL6/MMP9	10
DOID:2916	hypersensitivity reaction type IV disease	2.66594e-05	0.000124834	4.00893e-05	10/181	88/8007	CHI3L1/CMA1/CRP/MIF/IL1B/PTGS2/KDR/TLR9/IL6/PPARG	10
DOID:0050938	breast lobular carcinoma	2.77183e-05	0.000127102	4.08178e-05	5/181	17/8007	ESR2/ESR1/PGR/HSP90AA1/MMP9	5
DOID:2055	post-traumatic stress disorder	2.77183e-05	0.000127102	4.08178e-05	5/181	17/8007	SLC6A4/SLC6A3/CNR1/IL2/IL6	5
DOID:3457	invasive lobular carcinoma	2.77183e-05	0.000127102	4.08178e-05	5/181	17/8007	ESR2/ESR1/PGR/HSP90AA1/MMP9	5
DOID:9675	pulmonary emphysema	2.77183e-05	0.000127102	4.08178e-05	5/181	17/8007	CTSS/MET/MMP2/MMP12/MMP9	5
DOID:5119	ovarian cyst	2.91291e-05	0.000132883	4.26742e-05	4/181	9/8007	GSTP1/PTGS2/MMP2/MMP9	4
DOID:4896	bile duct adenocarcinoma	2.99055e-05	0.000135033	4.33646e-05	12/181	128/8007	EGFR/PRKCA/TERT/PTGS2/MET/MTOR/PIK3CA/MCL1/PDCD4/IL6/MMP9/PPARG	12
DOID:4947	cholangiocarcinoma	2.99055e-05	0.000135033	4.33646e-05	12/181	128/8007	EGFR/PRKCA/TERT/PTGS2/MET/MTOR/PIK3CA/MCL1/PDCD4/IL6/MMP9/PPARG	12
DOID:5157	benign pleural mesothelioma	3.15284e-05	0.000141638	4.54858e-05	7/181	41/8007	EGFR/MAPK1/GSTM1/PIK3CA/KDR/MCL1/MMP9	7
DOID:1307	dementia	3.2155e-05	0.000143723	4.61554e-05	13/181	150/8007	GBA/BCHE/ESR2/CRP/ESR1/NOS2/IL1B/SLC6A4/SLC6A3/APP/HTR1A/IL6/PPARG	13
DOID:3962	follicular thyroid carcinoma	3.28282e-05	0.000145995	4.68851e-05	8/181	56/8007	ESR2/ESR1/PLK1/MTOR/KDR/MMP2/MMP9/PPARG	8
DOID:10608	celiac disease	3.58011e-05	0.00015842	5.08752e-05	10/181	91/8007	ADA/MBL2/MIF/GSR/PARP1/DPP4/IL1B/IL2/ICAM1/IL6	10
DOID:5520	head and neck squamous cell carcinoma	3.66346e-05	0.000161302	5.18007e-05	14/181	174/8007	GSTP1/CHI3L1/EGFR/IGF1R/TERT/PTGS2/STAT3/MET/GSTM1/MTOR/PIK3CA/MMP2/IL6/MMP9	14
DOID:10923	sickle cell anemia	3.71193e-05	0.000162627	5.22263e-05	7/181	42/8007	MBL2/ARG1/IGF1R/IL1B/PTGS2/ICAM1/VCAM1	7
DOID:2645	benign mesothelioma	3.74593e-05	0.000163308	5.24449e-05	8/181	57/8007	EGFR/MAPK1/CA9/GSTM1/PIK3CA/KDR/MCL1/MMP9	8
DOID:4248	coronary stenosis	3.76794e-05	0.000163378	5.24675e-05	5/181	18/8007	CRP/MMP2/ITGAL/ICAM1/IL6	5
DOID:11963	esophagitis	3.78446e-05	0.000163378	5.24675e-05	6/181	29/8007	GSTP1/IL1B/TRPV1/GSTM1/CXCR1/IL6	6
DOID:3069	astrocytoma	4.19826e-05	0.000180362	5.79218e-05	11/181	112/8007	MIF/IGF1R/P2RY2/CA9/PTGS2/BCL2L1/APP/PIK3CA/ICAM1/IL6/MMP9	11
DOID:2234	focal epilepsy	4.83693e-05	0.000206796	6.64109e-05	8/181	59/8007	NOS1/IL1B/PTGS2/ABCB1/SLC6A4/HTR1A/IL6/MMP9	8
DOID:10930	borderline personality disorder	5.02045e-05	0.000212588	6.8271e-05	5/181	19/8007	MBL2/SLC6A4/SLC6A3/MMP2/MMP9	5
DOID:3407	carotid artery disease	5.02045e-05	0.000212588	6.8271e-05	5/181	19/8007	F2/CRP/MMP2/IL6/MMP9	5
DOID:5295	intestinal disease	5.19477e-05	0.000218374	7.01289e-05	13/181	157/8007	CA2/MBL2/MIF/MAPK1/IL1B/TRPV1/PTGS2/SLC6A4/PTPN2/ITGAL/ICAM1/VCAM1/IL6	13
DOID:9452	fatty liver disease	5.20642e-05	0.000218374	7.01289e-05	10/181	95/8007	GSTP1/RETN/CRP/MIF/JUN/MET/GSTM1/HSD11B1/ICAM1/PPARG	10
DOID:5679	retinal disease	5.36551e-05	0.000223985	7.19309e-05	21/181	358/8007	GSTP1/CA12/ADA/ESR2/CRP/ESR1/IGF1R/NOS2/CA4/IL1B/EDNRA/BCL2L1/GSTM1/AKR1B10/PRKCG/KDR/MMP2/ICAM1/VCAM1/IL6/MMP9	21
DOID:2154	nephroblastoma	5.42703e-05	0.000225489	7.24141e-05	9/181	77/8007	ESR1/IGF1R/AR/TERT/PTGS2/MET/ABCB1/HSP90AA1/CYP19A1	9
DOID:11714	gestational diabetes	5.47463e-05	0.000226404	7.27078e-05	8/181	60/8007	ADA/RETN/MBL2/CRP/IL1B/ACP1/IL6/PPARG	8
DOID:768	retinoblastoma	5.81472e-05	0.000238242	7.65095e-05	11/181	116/8007	TGFBR2/CDK2/PLK1/MAPK1/NOS2/AR/IL1B/TERT/ABCB1/POLA1/PIK3CA	11
DOID:771	retinal cell cancer	5.81472e-05	0.000238242	7.65095e-05	11/181	116/8007	TGFBR2/CDK2/PLK1/MAPK1/NOS2/AR/IL1B/TERT/ABCB1/POLA1/PIK3CA	11
DOID:0080008	ischemic bone disease	5.89672e-05	0.000240488	7.72309e-05	7/181	45/8007	F2/ANXA5/ABCB1/MMP13/SLC6A4/SLC6A3/PPARG	7
DOID:341	peripheral vascular disease	6.18085e-05	0.00025092	8.05808e-05	8/181	61/8007	TYR/TERT/STAT3/MTOR/PPP1CC/ICAM1/VCAM1/IL6	8
DOID:10883	herpangina	6.572e-05	0.000264373	8.49014e-05	5/181	20/8007	SLC6A4/SLC6A3/APP/HSP90AA1/ITGAL	5
DOID:1510	personality disorder	6.572e-05	0.000264373	8.49014e-05	5/181	20/8007	MBL2/SLC6A4/SLC6A3/MMP2/MMP9	5
DOID:2921	glomerulonephritis	6.66026e-05	0.000266712	8.56523e-05	9/181	79/8007	AKR1B1/MIF/PRKCA/PRKCB/MMP2/ICAM1/VCAM1/IL6/MMP9	9
DOID:4645	retinal cancer	6.80615e-05	0.000271326	8.71342e-05	11/181	118/8007	TGFBR2/CDK2/PLK1/MAPK1/NOS2/AR/IL1B/TERT/ABCB1/POLA1/PIK3CA	11
DOID:633	myositis	8.12147e-05	0.000322309	0.000103507	9/181	81/8007	IL1B/BACE1/MET/SLC6A4/APP/MMP2/TLR9/IL6/MMP9	9
DOID:3355	fibrosarcoma	8.18533e-05	0.000323394	0.000103855	6/181	33/8007	CMA1/PTGS2/BCL2L1/KDR/IL6/MMP9	6
DOID:3087	gingivitis	8.4687e-05	0.000333102	0.000106973	5/181	21/8007	LYZ/NOS2/IL1B/IL6/MMP9	5
DOID:1100	ovarian disease	8.76884e-05	0.000343382	0.000110274	8/181	64/8007	GSTP1/ESR1/PGR/AR/PTGS2/MMP2/CYP19A1/MMP9	8
DOID:688	embryonal cancer	9.68418e-05	0.000377555	0.000121249	21/181	373/8007	EGFR/PLK1/BMP7/BAG1/IGF1R/TNK2/AR/CA9/PTGS2/JUN/BCL2L1/MET/ACP1/KCNA3/KDR/MCL1/HSP90AA1/MMP2/IL2/IL6/MMP9	21
DOID:10223	dermatomyositis	9.75455e-05	0.000378631	0.000121594	6/181	34/8007	IL1B/MET/MMP2/TLR9/IL6/MMP9	6
DOID:4029	gastritis	9.80903e-05	0.000378749	0.000121632	8/181	65/8007	ADA/MIF/IL1B/ALOX5/TERT/PTGS2/IL2/MMP9	8
DOID:440	neuromuscular disease	9.84319e-05	0.000378749	0.000121632	9/181	83/8007	CTSV/ESR2/ESR1/CA3/ABCB1/TRPV4/MMP2/IL6/MMP9	9
DOID:3770	pulmonary fibrosis	9.94016e-05	0.000380824	0.000122299	11/181	123/8007	F2/MIF/PRKCD/TERT/PTGS2/MMP2/MMP12/TLR9/IL6/MMP9/PPARG	11
DOID:3328	temporal lobe epilepsy	0.000103433	0.000394563	0.000126711	7/181	49/8007	NOS1/IL1B/PTGS2/ABCB1/SLC6A4/HTR1A/MMP9	7
DOID:3620	central nervous system cancer	0.000106964	0.00040628	0.000130474	11/181	124/8007	FAP/EGFR/DPP4/TERT/CA9/PTGS2/MET/APP/KDR/MMP2/MMP9	11
DOID:11266	hemorrhagic fever with renal syndrome	0.000108491	0.00041032	0.000131771	4/181	12/8007	ICAM2/ICAM1/VCAM1/IL6	4
DOID:10310	viral meningitis	0.000109889	0.000413838	0.000132901	3/181	5/8007	MMP2/ICAM1/MMP9	3
DOID:1116	pertussis	0.000115539	0.000433273	0.000139142	6/181	35/8007	MAPK1/STAT3/PTGIR/PTAFR/ICAM1/IL6	6
DOID:4766	embryoma	0.000126586	0.000472693	0.000151801	20/181	352/8007	PLK1/BMP7/BAG1/IGF1R/TNK2/AR/CA9/PTGS2/JUN/BCL2L1/MET/ACP1/KCNA3/KDR/MCL1/HSP90AA1/MMP2/IL2/IL6/MMP9	20
DOID:0050700	cardiomyopathy	0.000132378	0.000492247	0.000158081	12/181	149/8007	ESR2/CRP/ESR1/IGF1R/ADORA1/AR/IL1B/EDNRA/TXN/MMP2/IL6/MMP9	12
DOID:8567	Hodgkin's lymphoma	0.000134199	0.00049693	0.000159585	7/181	51/8007	RAD50/IL1B/PTGS2/JUN/MMP2/ICAM1/MMP9	7
DOID:4914	esophagus adenocarcinoma	0.000134988	0.00049777	0.000159855	5/181	23/8007	PTGS2/MET/AKR1B10/MMP2/PPARG	5
DOID:6590	spondylitis	0.000135603	0.00049796	0.000159916	8/181	68/8007	CA1/MBL2/CRP/NOS2/IL1B/STAT3/IL2/IL6	8
DOID:0060180	colitis	0.000150466	0.000543521	0.000174547	8/181	69/8007	CA2/MIF/IL1B/SLC6A4/PTPN2/ITGAL/ICAM1/IL6	8
DOID:12894	Sjogren's syndrome	0.000150466	0.000543521	0.000174547	8/181	69/8007	ITPR1/RETN/IL1B/STAT3/JUN/TXN/TLR9/ICAM1	8
DOID:7147	ankylosing spondylitis	0.000150466	0.000543521	0.000174547	8/181	69/8007	CA1/MBL2/CRP/NOS2/IL1B/STAT3/IL2/IL6	8
DOID:8577	ulcerative colitis	0.000150466	0.000543521	0.000174547	8/181	69/8007	CA2/MIF/IL1B/SLC6A4/PTPN2/ITGAL/ICAM1/IL6	8
DOID:628	combined T cell and B cell immunodeficiency	0.000152153	0.000547378	0.000175786	7/181	52/8007	ADA/PNP/DPP4/MET/SLC6A4/ACP1/KDR	7
DOID:0050589	inflammatory bowel disease	0.000184679	0.000661704	0.000212501	9/181	90/8007	CA2/MBL2/MIF/IL1B/SLC6A4/PTPN2/ITGAL/ICAM1/IL6	9
DOID:3973	thyroid medullary carcinoma	0.000185764	0.000662908	0.000212887	6/181	38/8007	ESR2/ESR1/PLK1/MTOR/KDR/MMP2	6
DOID:0060118	thoracic disease	0.000205462	0.000727334	0.000233577	5/181	25/8007	EGFR/ESR2/ESR1/AR/CYP19A1	5
DOID:3463	breast disease	0.000205462	0.000727334	0.000233577	5/181	25/8007	EGFR/ESR2/ESR1/AR/CYP19A1	5
DOID:1247	blood coagulation disease	0.000208895	0.000734867	0.000235997	13/181	180/8007	MBL2/F2/CRP/AHCY/LDHA/AR/IL1B/BCL2L1/MET/F10/ICAM1/IL6/MMP9	13
DOID:121	vaginal disease	0.000211741	0.000734867	0.000235997	4/181	14/8007	MBL2/PRKCA/IL1B/IL6	4
DOID:13976	peptic esophagitis	0.000211741	0.000734867	0.000235997	4/181	14/8007	GSTP1/IL1B/GSTM1/CXCR1	4
DOID:2170	vaginitis	0.000211741	0.000734867	0.000235997	4/181	14/8007	MBL2/PRKCA/IL1B/IL6	4
DOID:3385	bacterial vaginosis	0.000211741	0.000734867	0.000235997	4/181	14/8007	MBL2/PRKCA/IL1B/IL6	4
DOID:1414	ovarian dysfunction	0.00021612	0.000744228	0.000239003	3/181	6/8007	ESR1/PGR/CYP19A1	3
DOID:559	acute pyelonephritis	0.00021612	0.000744228	0.000239003	3/181	6/8007	MBL2/IL6/MMP9	3
DOID:5183	hereditary Wilms' tumor	0.000217993	0.000744879	0.000239212	7/181	55/8007	ESR1/IGF1R/AR/TERT/ABCB1/HSP90AA1/CYP19A1	7
DOID:6050	esophageal disease	0.000217993	0.000744879	0.000239212	7/181	55/8007	GSTP1/IL1B/TRPV1/GSTM1/AKR1B10/CXCR1/IL6	7
DOID:0060036	intrinsic cardiomyopathy	0.000228265	0.000776978	0.00024952	11/181	135/8007	ESR2/CRP/ESR1/IGF1R/ADORA1/AR/IL1B/EDNRA/MMP2/IL6/MMP9	11
DOID:299	adenocarcinoma	0.000230316	0.000780955	0.000250797	12/181	158/8007	TGFBR2/EGFR/CDC25B/IL1B/PTGS2/JUN/GSK3B/MTOR/PIK3CA/MMP2/DYRK1B/MMP9	12
DOID:3526	cerebral infarction	0.000244445	0.000825701	0.000265167	7/181	56/8007	CRP/P2RY2/PDE4D/GSTM1/PRKCH/ICAM1/IL6	7
DOID:574	peripheral nervous system disease	0.000246375	0.000829058	0.000266245	8/181	74/8007	ESR1/PGR/MAG/SLC6A4/APP/MMP2/IL6/MMP9	8
DOID:0050339	commensal bacterial infectious disease	0.000248785	0.000830849	0.00026682	6/181	40/8007	MAPK1/STAT3/PTGIR/PTAFR/ICAM1/IL6	6
DOID:12704	ataxia telangiectasia	0.000248785	0.000830849	0.00026682	6/181	40/8007	PLK1/TYR/TERT/STAT3/MTOR/PPP1CC	6
DOID:8466	retinal degeneration	0.000264495	0.000879993	0.000282603	16/181	261/8007	GSTP1/CA12/ADA/ESR2/CRP/ESR1/NOS2/CA4/IL1B/EDNRA/BCL2L1/GSTM1/PRKCG/KDR/ICAM1/MMP9	16
DOID:11383	cryptorchidism	0.000283663	0.000937541	0.000301083	4/181	15/8007	EGFR/ESR1/AR/ATP2A1	4
DOID:2021	placenta cancer	0.000286029	0.000937541	0.000301083	6/181	41/8007	ANG/PGR/STAT3/MTOR/CYP19A1/PPARG	6
DOID:3594	choriocarcinoma	0.000286029	0.000937541	0.000301083	6/181	41/8007	ANG/PGR/STAT3/MTOR/CYP19A1/PPARG	6
DOID:437	myasthenia gravis	0.000286029	0.000937541	0.000301083	6/181	41/8007	CTSV/ESR2/ESR1/CA3/ABCB1/IL6	6
DOID:7998	hyperthyroidism	0.00030187	0.00098581	0.000316585	9/181	96/8007	RETN/ESR2/MBL2/IGF1R/IL1B/ABCB1/ICAM1/IL6/PPARG	9
