# Supplementary material for: Integrating Network Pharmacology and Transcriptomic Strategies to Explore the Pharmacological Mechanism of Hydroxysafflor Yellow A in Delaying Liver Aging
Source: Int J Mol Sci. 2022 Nov 18;23(22):14281. doi: 10.3390/ijms232214281 (PMC9697017; doi:10.3390/ijms232214281)
Supplement: Supplementary file 1 [file ijms-23-14281-s001.zip › Supplementary File S5.xlsx]

## Sheet: Sheet1
Transcriptome study - GO enrichment analysis of high-expressing DEGs that HSYA delays liver aging
Category	Term	Count	%	PValue	Genes	List Total	Pop Hits	Pop Total	Fold Enrichment	Bonferroni	Benjamini	FDR
GOTERM_CC_DIRECT	GO:0030018~Z disc	33	10.6452	3.96629e-30	RYR1, SYNPO2, FHL3, NEXN, LDB3, JPH1, MYPN, TTN, JPH2, PDLIM3, BAG3, XIRP2, FLNC, NOS1, SYNPO, MYOZ1, MYOZ2, TRIM63, ACTN3, ACTN2, ANK1, KY, OBSCN, DES, SYNPO2L, MYOT, HRC, CASQ2, ITGB1BP2, PPP1R12B, CRYAB, TRIM54, MYH7	303	118	18224	16.8203	1.0828e-27	1.0828e-27	9.75708e-28
GOTERM_BP_DIRECT	GO:0030049~muscle filament sliding	21	6.77419	9.54889e-26	MYBPC1, MYBPC2, ACTN3, ACTN2, TPM2, TNNC1, TPM1, TNNC2, TTN, ACTA1, MYH2, DES, TNNT1, MYL1, MYL2, TNNT3, MYL3, TNNI2, TNNI3, MYH4, MYH7	295	38	16792	31.4569	1.52305e-22	1.52209e-22	1.49918e-22
GOTERM_BP_DIRECT	GO:0006936~muscle contraction	28	9.03226	4.78338e-24	RYR1, TRIM72, MYOM1, LMOD3, MYOM2, LMOD2, TTN, CKMT2, CACNA1S, ANKRD2, TRIM63, MYBPC2, ACTN3, TMOD4, TPM2, TPM1, TRDN, MYLPF, MYH1, ACTA1, MYH2, DES, MYL1, MYOT, HRC, MYH4, CRYAB, MYH7	295	107	16792	14.8955	7.62949e-21	3.81235e-21	3.75495e-21
GOTERM_MF_DIRECT	GO:0008307~structural constituent of muscle	20	6.45161	6.04901e-23	MYOM1, SYNM, MYBPC1, MYBPC2, ACTN3, ACTN2, TPM2, TPM1, NEXN, JPH1, MYOM2, TTN, MYLPF, PDLIM3, OBSCN, MYL1, MYOT, MYL2, MYL3, ANKRD2	294	42	16881	27.3421	3.0729e-20	3.07894e-20	2.99426e-20
GOTERM_CC_DIRECT	GO:0031430~M band	14	4.51613	5.35541e-18	MYOM1, TRIM63, SMPX, ANK1, LMOD3, KLHL41, MYOM2, LMOD2, TTN, OBSCN, CMYA5, ALDOA, CRYAB, SMTNL1	303	23	18224	36.6101	1.46203e-15	7.31013e-16	6.58715e-16
GOTERM_CC_DIRECT	GO:0016529~sarcoplasmic reticulum	14	4.51613	3.75351e-15	RYR1, CACNA2D1, ATP2A2, AKAP6, ATP2A1, THBS1, ANK1, THBS4, TRDN, JSRP1, SLN, CASQ2, NOS1, CASQ1	303	34	18224	24.7657	1.03051e-12	2.56177e-13	2.30841e-13
GOTERM_CC_DIRECT	GO:0033017~sarcoplasmic reticulum membrane	14	4.51613	3.75351e-15	RYR1, ATP2A2, ATP2A1, KLHL41, TRDN, ART1, JSRP1, SLN, DHRS7C, HRC, CASQ2, TMEM38A, NOS1, CASQ1	303	34	18224	24.7657	1.03051e-12	2.56177e-13	2.30841e-13
GOTERM_MF_DIRECT	GO:0003779~actin binding	30	9.67742	8.91457e-15	SYNPO2, FHL3, ABRA, MYPN, LMOD2, BAIAP2L1, NRAP, TNNI2, XIRP2, TNNI3, SYNPO, MYOZ1, MYOZ2, CAP2, MYBPC1, MYBPC2, ACTN3, LIMCH1, TPM2, TPM1, TNNC2, SPTB, MYH1, MYH2, SYNPO2L, MYOT, TNNT3, MYH4, ALDOA, MYH7	294	278	16881	6.19623	4.51195e-12	2.26876e-12	2.20635e-12
GOTERM_CC_DIRECT	GO:0030017~sarcomere	14	4.51613	3.03163e-14	MYLK2, TPM1, ABRA, LMOD2, ACTA1, MYH2, MYL1, MYL2, MYL3, TNNI3, ANKRD2, MYH4, MYOZ2, MYH7	303	39	18224	21.5906	8.27438e-12	1.65527e-12	1.49156e-12
GOTERM_BP_DIRECT	GO:0006941~striated muscle contraction	10	3.22581	9.20746e-14	MYLK2, DTNA, SMPX, PGAM2, CASQ2, NOS1, ALDOA, KLHL41, MYH7, TTN	295	13	16792	43.7862	1.468e-10	4.89223e-11	4.81857e-11
GOTERM_BP_DIRECT	GO:0060048~cardiac muscle contraction	14	4.51613	4.93165e-13	MYLK2, TNNC1, TPM1, ATP1A2, TTN, MYL1, MYL2, MYL3, CASQ2, TNNI2, TNNI3, SCN4B, SCN1B, MYH7	295	45	16792	17.7091	7.86592e-10	1.96526e-10	1.93567e-10
GOTERM_CC_DIRECT	GO:0030016~myofibril	11	3.54839	1.3572e-11	MYH2, MYBPC1, OBSCN, MYL1, MYL2, TPM1, ANKRD23, NRAP, TWF2, MYH4, LMOD2	303	28	18224	23.6285	3.70513e-09	6.17525e-10	5.56451e-10
GOTERM_CC_DIRECT	GO:0031674~I band	10	3.22581	5.5793e-11	RYR1, MYL3, ATP2A1, CACNA1S, CASQ1, ANKRD2, ALDOA, MYPN, SMTNL1, TTN	303	23	18224	26.1501	1.52315e-08	2.17593e-09	1.96072e-09
GOTERM_BP_DIRECT	GO:0003009~skeletal muscle contraction	10	3.22581	1.42109e-10	HSP90AA1, JSRP1, TNNT1, TNNC1, TNNT3, TNNC2, STAC3, TNNI2, TNNI3, MYH7	295	24	16792	23.7175	2.26665e-07	4.53045e-08	4.46223e-08
GOTERM_CC_DIRECT	GO:0030315~T-tubule	11	3.54839	4.22253e-10	RYR1, RTN2, TGFB3, AKAP6, ATP1A2, SLC2A4, NOS1, CACNA1S, CASQ1, SCN1B, KCNJ2	303	38	18224	17.4105	1.15275e-07	1.44094e-08	1.29843e-08
GOTERM_BP_DIRECT	GO:0045214~sarcomere organization	10	3.22581	1.00797e-09	OBSCN, ACTN2, TPM1, CASQ2, LDB3, CASQ1, KLHL41, MYPN, LMOD2, TTN	295	29	16792	19.6283	1.60771e-06	2.67784e-07	2.63752e-07
GOTERM_BP_DIRECT	GO:0006937~regulation of muscle contraction	8	2.58065	1.45128e-09	HSPB6, TNNT1, TNNC1, TPM1, TNNT3, TNNC2, TNNI2, PPP1R12B	295	14	16792	32.5269	2.31479e-06	3.30478e-07	3.25502e-07
GOTERM_CC_DIRECT	GO:0005859~muscle myosin complex	8	2.58065	3.22338e-09	MYLPF, MYH1, MYH2, MYL1, MYL3, MYH4, MYH7, TTN	303	16	18224	30.0726	8.79983e-07	9.7776e-08	8.81058e-08
GOTERM_BP_DIRECT	GO:1903779~regulation of cardiac conduction	11	3.54839	4.06238e-08	SLC8A3, RYR1, CASQ2, ATP2A2, TNNI3, FXYD6, ATP2A1, ATP1A2, NOS1, CASQ1, TRDN	295	56	16792	11.1811	6.47928e-05	8.09429e-06	7.97242e-06
GOTERM_CC_DIRECT	GO:0005861~troponin complex	6	1.93548	6.50093e-08	TNNT1, TNNC1, TNNT3, TNNC2, TNNI2, TNNI3	303	8	18224	45.1089	1.77474e-05	1.77475e-06	1.59923e-06
GOTERM_CC_DIRECT	GO:0032982~myosin filament	7	2.25806	1.37252e-07	MYH1, MYH2, MYBPC1, MYBPC2, MYH4, MYOM2, MYH7	303	16	18224	26.3135	3.74691e-05	3.25424e-06	2.93239e-06
GOTERM_CC_DIRECT	GO:0015629~actin cytoskeleton	18	5.80645	1.43389e-07	SYNPO2, TNNC1, ANKRD23, HSPB7, SPTB, ABRA, ACTA1, PDLIM3, BAIAP2L1, SYNPO2L, MYOT, MYL2, CORO6, MYOZ1, ALDOA, SYNPO, PPP1R12B, MYOZ2	303	218	18224	4.96612	3.91444e-05	3.25424e-06	2.93239e-06
GOTERM_CC_DIRECT	GO:0042383~sarcolemma	12	3.87097	1.54964e-07	SLC8A3, RYR1, CACNB1, TRIM72, SYNM, DES, DTNA, MYOT, NOS1, FLNC, ANK1, SGCG	303	85	18224	8.49109	4.23042e-05	3.25424e-06	2.93239e-06
GOTERM_CC_DIRECT	GO:0014701~junctional sarcoplasmic reticulum membrane	6	1.93548	2.84657e-07	RYR1, JPH2, CASQ2, AKAP6, JPH1, TRDN	303	10	18224	36.0871	7.77084e-05	5.55082e-06	5.00183e-06
GOTERM_MF_DIRECT	GO:0008092~cytoskeletal protein binding	9	2.90323	1.54633e-06	FABP3, PDLIM3, DES, ACTN2, TPM1, LDB3, FLNC, ALDOA, MYPN	294	48	16881	10.7659	0.000785226	0.00026236	0.000255144
GOTERM_BP_DIRECT	GO:0030239~myofibril assembly	6	1.93548	1.8242e-06	TMOD4, MYOZ1, MYOZ2, KLHL41, LMOD3, LMOD2	295	13	16792	26.2717	0.00290538	0.000323087	0.000318222
GOTERM_CC_DIRECT	GO:0030314~junctional membrane complex	5	1.6129	2.488e-06	RYR1, JPH2, CASQ2, JPH1, TRDN	303	7	18224	42.9609	0.000678995	4.52816e-05	4.08032e-05
GOTERM_MF_DIRECT	GO:0031432~titin binding	6	1.93548	2.68081e-06	MYBPC1, OBSCN, TRIM63, ACTN2, ANKRD23, ANKRD2	294	14	16881	24.6079	0.00136093	0.00029244	0.000284397
GOTERM_MF_DIRECT	GO:0005509~calcium ion binding	32	10.3226	2.87269e-06	RYR1, ATP2A2, FBLN1, ATP2A1, VLDLR, THBS1, THBS4, TTN, SPOCK2, HMCN2, RAB11FIP4, ACTN3, ACTN2, TNNC1, TNNC2, EPDR1, SULF1, ASPN, MYLPF, PDP1, MYL1, MYL2, MYL3, MGP, HRC, CASQ2, PADI2, CASQ1, ITGB1BP2, CRELD2, PVALB, NUCB2	294	717	16881	2.5626	0.00145827	0.00029244	0.000284397
GOTERM_BP_DIRECT	GO:0014883~transition between fast and slow fiber	5	1.6129	3.0916e-06	ACTN3, TNNT1, TNNC1, ATP2A2, MYH7	295	7	16792	40.6586	0.00491897	0.000492801	0.000485381
GOTERM_BP_DIRECT	GO:0007517~muscle organ development	11	3.54839	3.48765e-06	TRIM72, UNC45B, MEF2C, FHL1, SPEG, FHL3, ITGB1BP2, ANKRD2, JPH1, CRYAB, SGCG	295	89	16792	7.03531	0.00554737	0.000505393	0.000497783
GOTERM_CC_DIRECT	GO:0033018~sarcoplasmic reticulum lumen	5	1.6129	4.91099e-06	HRC, CASQ2, CASQ1, SRL, TRDN	303	8	18224	37.5908	0.00133981	8.37938e-05	7.55065e-05
GOTERM_BP_DIRECT	GO:0006986~response to unfolded protein	8	2.58065	7.49299e-06	DNAJB1, HSP90AA1, HSPH1, HSPA1L, DNAJB5, HSPB7, THBS1, THBS4	295	42	16792	10.8423	0.0118802	0.000995319	0.000980333
GOTERM_CC_DIRECT	GO:0014704~intercalated disc	8	2.58065	8.46823e-06	MYH1, DES, ANKRD23, AKAP6, ATP1A2, SCN4B, SCN1B, KCNJ2	303	45	18224	10.6925	0.00230917	0.00013599	0.00012254
GOTERM_MF_DIRECT	GO:0051371~muscle alpha-actinin binding	5	1.6129	1.04605e-05	SYNPO2, NRAP, LDB3, MYPN, TTN	294	9	16881	31.8991	0.00529987	0.0008874	0.000862992
GOTERM_BP_DIRECT	GO:0006942~regulation of striated muscle contraction	5	1.6129	1.08248e-05	MYL2, TNNT3, MYL3, ATP2A1, ATP1A2	295	9	16792	31.6234	0.0171175	0.00132729	0.00130731
GOTERM_MF_DIRECT	GO:0031014~troponin T binding	4	1.29032	2.04387e-05	TNNT1, TNNC1, TNNI2, TNNI3	294	4	16881	57.4184	0.0103292	0.00148619	0.00144531
GOTERM_CC_DIRECT	GO:0005865~striated muscle thin filament	5	1.6129	2.22571e-05	ACTA1, TMOD4, LMOD3, LMOD2, TTN	303	11	18224	27.3387	0.00605784	0.000337567	0.000304181
GOTERM_BP_DIRECT	GO:0086012~membrane depolarization during cardiac muscle cell action potential	5	1.6129	5.81124e-05	CACNA2D1, ATP1A2, SCN4B, SCN1B, KCNJ2	295	13	16792	21.8931	0.0885257	0.00661651	0.00651689
GOTERM_BP_DIRECT	GO:0055010~ventricular cardiac muscle tissue morphogenesis	6	1.93548	6.33737e-05	MYL2, TNNC1, TPM1, MYL3, TNNI3, MYH7	295	25	16792	13.6613	0.0961431	0.00673451	0.00663311
GOTERM_CC_DIRECT	GO:0031672~A band	5	1.6129	6.49083e-05	MYH1, MYH2, MYL2, MYL3, PPP1R12B	303	14	18224	21.4804	0.0175645	0.00093263	0.000840392
GOTERM_MF_DIRECT	GO:0005523~tropomyosin binding	5	1.6129	7.75848e-05	TNNT1, TMOD4, TNNT3, LMOD3, LMOD2	294	14	16881	20.5066	0.0386479	0.00493633	0.00480056
GOTERM_MF_DIRECT	GO:0051015~actin filament binding	11	3.54839	0.000103001	TMOD4, ACTN2, TPM2, TNNC1, TPM1, TNNC2, CORO6, NEXN, FLNC, SPTB, TTN	294	132	16881	4.78486	0.0509816	0.00582526	0.00566504
GOTERM_MF_DIRECT	GO:0005516~calmodulin binding	13	4.19355	0.000117913	RYR1, MYLK2, ADCY1, TTN, SLC8A3, MYH1, MYH2, OBSCN, PHKG1, NOS1, MYH4, MYH7, SMTNL1	294	189	16881	3.94941	0.0581442	0.00600175	0.00583667
GOTERM_CC_DIRECT	GO:0005829~cytosol	82	26.4516	0.000120733	EPHB6, CDKN1A, FHL1, PYGM, SLC2A4, ENO3, HK2, GYS1, MT2A, BAIAP2L1, ANKRD2, NOS1, UNC45B, MEF2C, HSP90AA1, MYBPC1, MYBPC2, ACTN3, ACTN2, TPM2, TNNC1, TPM1, TNNC2, PGAM2, AMPD1, EMP2, FOS, ANK1, SPTB, RENBP, CDC25A, ACTA1, MYH2, OBSCN, MYL1, RILPL1, TNNT1, MYL2, EHHADH, MYL3, RRAGD, TNNT3, ACOT1, PADI2, PLIN2, PKHD1L1, PPP1R12B, ALDOA, CRYAB, PLIN5, AK1, NDRG1, TTN, DNAJB1, LDHB, HSPH1, PHKG1, GMD…	303	3315	18224	1.48775	0.0324248	0.00164801	0.00148502
GOTERM_CC_DIRECT	GO:0031143~pseudopodium	5	1.6129	0.000148382	ACTN3, ACTN2, LDB3, MYOZ1, KLHL41	303	17	18224	17.6898	0.0397016	0.00192896	0.00173819
GOTERM_BP_DIRECT	GO:0035914~skeletal muscle cell differentiation	7	2.25806	0.000203286	MYLK2, MEF2C, SMYD1, FOS, ANKRD2, ASB2, KLHL41	295	49	16792	8.13172	0.276948	0.0202524	0.0199474
GOTERM_BP_DIRECT	GO:0046034~ATP metabolic process	6	1.93548	0.000217287	AK1, ATP1A2, MYH4, HSPA1B, MYH7, HSPA1A	295	32	16792	10.6729	0.292919	0.0203738	0.0200671
GOTERM_BP_DIRECT	GO:0010880~regulation of release of sequestered calcium ion into cytosol by sarcoplasmic reticulum	5	1.6129	0.000232086	DHRS7C, HRC, CASQ2, AKAP6, TRDN	295	18	16792	15.8117	0.309417	0.0205525	0.020243
GOTERM_BP_DIRECT	GO:0007519~skeletal muscle tissue development	7	2.25806	0.000254256	MYLPF, MEF2C, MYL3, NEURL1, SIX1, CASQ1, KLHL31	295	51	16792	7.81283	0.333417	0.0208427	0.0205289
GOTERM_CC_DIRECT	GO:0043197~dendritic spine	9	2.90323	0.000257768	SLC8A3, GPM6A, ACTN2, NEURL1, ATP1A2, NOS1, SYNPO, CRYAB, KCNJ2	303	100	18224	5.41307	0.0679601	0.00319866	0.00288231
GOTERM_BP_DIRECT	GO:0007015~actin filament organization	8	2.58065	0.000261515	PDLIM3, TMOD4, TPM2, TPM1, EMP2, ALDOA, LMOD3, LMOD2	295	72	16792	6.32467	0.341091	0.0208427	0.0205289
GOTERM_BP_DIRECT	GO:0002026~regulation of the force of heart contraction	5	1.6129	0.000289944	MYL2, MYL3, ATP2A2, ATP1A2, MYH7	295	19	16792	14.9795	0.37031	0.0210077	0.0206914
GOTERM_BP_DIRECT	GO:0060314~regulation of ryanodine-sensitive calcium-release channel activity	5	1.6129	0.000289944	JPH2, JSRP1, HRC, NOS1, JPH1	295	19	16792	14.9795	0.37031	0.0210077	0.0206914
GOTERM_BP_DIRECT	GO:1900034~regulation of cellular response to heat	8	2.58065	0.000336993	DNAJB1, HSP90AA1, HSPH1, HSPA1L, BAG3, CRYAB, HSPA1B, HSPA1A	295	75	16792	6.07168	0.415848	0.0233551	0.0230034
GOTERM_BP_DIRECT	GO:0009409~response to cold	6	1.93548	0.000384177	HSP90AA1, UCP3, LPL, FOS, YBX3, PPARGC1A	295	36	16792	9.48701	0.458212	0.0255158	0.0251316
GOTERM_CC_DIRECT	GO:0031012~extracellular matrix	15	4.83871	0.000441652	HSP90AA1, CPXM2, TGFB3, SERPINE1, LPL, FBLN1, THBS1, ASPN, THBS4, COL1A1, MFAP4, SLPI, MGP, FMOD, LMCD1	303	296	18224	3.0479	0.113609	0.00524222	0.00472375
GOTERM_MF_DIRECT	GO:0048306~calcium-dependent protein binding	7	2.25806	0.000492836	TNNC1, TNNT3, TNNC2, CASQ2, TNNI3, VLDLR, A2M	294	58	16881	6.9298	0.221528	0.0228048	0.0221776
GOTERM_MF_DIRECT	GO:0044325~ion channel binding	9	2.90323	0.00079331	HSP90AA1, ACTN3, ACTN2, FHL1, HRC, AKAP6, NOS1, SCN4B, TRDN	294	113	16881	4.57314	0.331796	0.0336496	0.0327241
GOTERM_BP_DIRECT	GO:0014823~response to activity	6	1.93548	0.000887763	MYH2, OXCT1, UCP3, MYH4, SMTNL1, FGF21	295	43	16792	7.94261	0.757465	0.0566038	0.0557515
GOTERM_BP_DIRECT	GO:0042493~response to drug	15	4.83871	0.000977364	CDKN1A, HSP90AA1, SEMA3C, LPL, ADCY1, FOS, ENO3, THBS1, COL1A1, FABP3, OXCT1, LCN2, PLIN2, PPARGC1A, SMTNL1	295	304	16792	2.80865	0.789792	0.0599199	0.0590177
GOTERM_BP_DIRECT	GO:0061621~canonical glycolysis	5	1.6129	0.00101552	PGAM2, ALDOA, ENO3, PFKM, HK2	295	26	16792	10.9465	0.802216	0.0599533	0.0590506
GOTERM_CC_DIRECT	GO:0005891~voltage-gated calcium channel complex	5	1.6129	0.00126623	CACNB1, CACNA2D1, CASQ2, CACNA1S, TRDN	303	29	18224	10.3699	0.292417	0.0144034	0.0129789
GOTERM_BP_DIRECT	GO:0060047~heart contraction	4	1.29032	0.0013339	MYL2, TNNI3, SGCG, TRDN	295	13	16792	17.5145	0.881043	0.075937	0.0747937
GOTERM_BP_DIRECT	GO:0060402~calcium ion transport into cytosol	4	1.29032	0.00167581	SLC8A3, JPH2, CACNA2D1, JPH1	295	14	16792	16.2634	0.931104	0.0921116	0.0907247
GOTERM_CC_DIRECT	GO:0001725~stress fiber	6	1.93548	0.00196849	ACTA1, TPM1, FHL3, SYNPO, GAS2L1, MYH7	303	54	18224	6.6828	0.416043	0.021496	0.01937
GOTERM_BP_DIRECT	GO:0042026~protein refolding	4	1.29032	0.00206778	HSP90AA1, HSPA1L, HSPA1B, HSPA1A	295	15	16792	15.1792	0.963173	0.109868	0.108214
GOTERM_CC_DIRECT	GO:0031093~platelet alpha granule lumen	6	1.93548	0.00213647	TGFB3, ACTN2, SERPINE1, A2M, ALDOA, THBS1	303	55	18224	6.5613	0.44227	0.0224329	0.0202143
GOTERM_MF_DIRECT	GO:0005178~integrin binding	8	2.58065	0.00236179	ACTN3, ACTN2, FBLN1, EMP2, ITGB1BP2, ITGA5, THBS1, THBS4	294	105	16881	4.37473	0.699169	0.092473	0.0899296
GOTERM_BP_DIRECT	GO:0086002~cardiac muscle cell action potential involved in contraction	4	1.29032	0.00251221	CACNA2D1, SCN4B, SCN1B, KCNJ2	295	16	16792	14.2305	0.981903	0.129176	0.127231
GOTERM_CC_DIRECT	GO:0070062~extracellular exosome	66	21.2903	0.00281949	RYR1, SPON2, SERPINE1, DEFB1, PYGM, SLC2A4, ALDH1L2, ENO3, BAIAP2L1, MB, TMEM38A, TOR3A, LYNX1, HSP90AA1, ACTN3, GPX3, ACTN2, CACNA2D1, PGAM2, EPDR1, UPK3B, RENBP, ACTA1, BCAM, SLPI, CRISPLD2, ACOT2, TFF3, PADI2, ALDOA, CRYAB, PVALB, FKBP5, GPM6A, SLC22A5, SEMA3C, AK1, TWF2, SEMA3G, LPL, FBLN1, ADCY1, SDSL, THBS1, NDRG1, THBS4, TTN, DNAJB1, LDHB, HSPH1, GMDS, IGFBP6, A2M, UGT1A9, SLC16A1, MFAP4, …	303	2811	18224	1.41216	0.537361	0.0285082	0.0256887
GOTERM_BP_DIRECT	GO:0006096~glycolytic process	5	1.6129	0.00282283	PGAM2, ALDOA, ENO3, PFKM, HK2	295	34	16792	8.37089	0.988988	0.140612	0.138495
GOTERM_MF_DIRECT	GO:0051373~FATZ binding	3	0.967742	0.00290028	ACTN2, MYOZ1, MYOZ2	294	5	16881	34.451	0.771332	0.0976477	0.0949619
GOTERM_MF_DIRECT	GO:0051082~unfolded protein binding	8	2.58065	0.00306947	DNAJB1, HSP90AA1, HSPA1L, DNAJB5, SYVN1, CRYAB, HSPA1B, HSPA1A	294	110	16881	4.17588	0.790219	0.0976477	0.0949619
GOTERM_MF_DIRECT	GO:0005200~structural constituent of cytoskeleton	8	2.58065	0.00306947	ACTA1, SYNM, DES, EHHADH, TPM1, SPTB, ANK1, TUBA8	294	110	16881	4.17588	0.790219	0.0976477	0.0949619
GOTERM_CC_DIRECT	GO:0048471~perinuclear region of cytoplasm	21	6.77419	0.00372806	NANOS1, CDKN1A, HSP90AA1, PLEKHF1, TWF2, ATP2A2, AKAP6, ATP2A1, LDB3, SLC2A4, YBX3, NDRG1, SLC8A3, MT2A, NEURL1, CMYA5, NOS1, CD34, HSPA1B, RAB11FIP4, HSPA1A	303	621	18224	2.0339	0.639283	0.0351389	0.0316636
GOTERM_CC_DIRECT	GO:0005856~cytoskeleton	15	4.83871	0.0037327	ACTN2, TPM1, TWF2, NEXN, ELMOD3, LDB3, ANK1, KY, KLHL41, BAIAP2L1, MYL2, NOS1, FLNC, GAS2L1, SGCG	303	371	18224	2.43175	0.639742	0.0351389	0.0316636
GOTERM_MF_DIRECT	GO:0042803~protein homodimerization activity	24	7.74194	0.00438532	MYOM1, HSP90AA1, SLC16A1, HSPB6, ACTN3, CHKA, ACTN2, ZBTB16, TNNC1, ASNS, ATP2A1, ENO3, RENBP, TBX15, OXCT1, CASQ2, LCN2, UGT1A9, CRYAB, NBL1, PFKM, PVALB, RAB11FIP4, E2F8	294	730	16881	1.88773	0.892755	0.131302	0.12769
GOTERM_CC_DIRECT	GO:0005884~actin filament	6	1.93548	0.00443691	ACTA1, ACTN3, ACTN2, TPM2, TPM1, LMOD2	303	65	18224	5.55187	0.702985	0.0403759	0.0363827
GOTERM_BP_DIRECT	GO:0007507~heart development	10	3.22581	0.00502899	GYS1, MEF2C, PDLIM3, MB, OXCT1, MYL2, XIRP2, SMYD1, TNNI3, ALPK3	295	183	16792	3.11049	0.999678	0.242915	0.239258
GOTERM_CC_DIRECT	GO:0016528~sarcoplasm	3	0.967742	0.00544038	SLC8A3, FABP3, FLNC	303	7	18224	25.7765	0.774464	0.0479104	0.043172
GOTERM_MF_DIRECT	GO:0031433~telethonin binding	3	0.967742	0.00595207	MYOZ1, MYOZ2, TTN	294	7	16881	24.6079	0.951814	0.168311	0.163682
GOTERM_BP_DIRECT	GO:2001014~regulation of skeletal muscle cell differentiation	3	0.967742	0.00605347	RBFOX1, SIX1, KLHL41	295	7	16792	24.3952	0.999938	0.275692	0.271541
GOTERM_BP_DIRECT	GO:0051694~pointed-end actin filament capping	3	0.967742	0.00605347	TMOD4, LMOD3, LMOD2	295	7	16792	24.3952	0.999938	0.275692	0.271541
GOTERM_BP_DIRECT	GO:0007155~cell adhesion	17	5.48387	0.0072215	SPON2, MYBPC1, MYBPC2, ACTN2, ATP2A2, EMP2, MSLN, THBS1, THBS4, LRFN3, COL1A1, MFAP4, BCAM, HMCN2, ITGA5, CD34, SCN1B	295	459	16792	2.10822	0.99999	0.319752	0.314938
GOTERM_BP_DIRECT	GO:0061337~cardiac conduction	5	1.6129	0.00780574	CACNB1, CACNA2D1, CACNA1S, SCN1B, KCNJ2	295	45	16792	6.32467	0.999996	0.326091	0.321181
GOTERM_MF_DIRECT	GO:0031995~insulin-like growth factor II binding	3	0.967742	0.00784552	IGFBP1, IGFBP5, IGFBP6	294	8	16881	21.5319	0.981707	0.210177	0.204397
GOTERM_CC_DIRECT	GO:0034704~calcium channel complex	4	1.29032	0.00791131	RYR1, CASQ2, AKAP6, ATP2A1	303	25	18224	9.62323	0.885637	0.0674934	0.0608182
GOTERM_BP_DIRECT	GO:0014732~skeletal muscle atrophy	3	0.967742	0.00797838	TRIM63, ACTN3, PPARGC1A	295	8	16792	21.3458	0.999997	0.326091	0.321181
GOTERM_BP_DIRECT	GO:0071313~cellular response to caffeine	3	0.967742	0.00797838	RYR1, CASQ2, PPARGC1A	295	8	16792	21.3458	0.999997	0.326091	0.321181
GOTERM_CC_DIRECT	GO:0005790~smooth endoplasmic reticulum	4	1.29032	0.00883512	RYR1, SYVN1, CASQ1, KCNJ2	303	26	18224	9.25311	0.911319	0.0730906	0.0658618
GOTERM_CC_DIRECT	GO:0016459~myosin complex	5	1.6129	0.00936002	MYH1, MYH2, MYL2, MYL3, MYH7	303	50	18224	6.01452	0.923259	0.0751554	0.0677225
GOTERM_BP_DIRECT	GO:0002576~platelet degranulation	7	2.25806	0.00949515	TGFB3, ACTN2, SERPINE1, A2M, ALDOA, THBS1, TTN	295	103	16792	3.86849	1	0.3632	0.357732
GOTERM_MF_DIRECT	GO:0003785~actin monomer binding	4	1.29032	0.010015	MYL2, MYL3, TWF2, LMOD3	294	26	16881	8.83359	0.993984	0.254881	0.24787
GOTERM_BP_DIRECT	GO:0050821~protein stabilization	8	2.58065	0.0100848	USP13, CDKN1A, HSP90AA1, BAG3, SYVN1, PPARGC1A, HSPA1B, HSPA1A	295	136	16792	3.34835	1	0.3632	0.357732
GOTERM_BP_DIRECT	GO:0007623~circadian rhythm	6	1.93548	0.0101253	NFIL3, SERPINE1, ADCY1, ATF5, PPARGC1A, ARNTL	295	75	16792	4.55376	1	0.3632	0.357732
GOTERM_BP_DIRECT	GO:0060316~positive regulation of ryanodine-sensitive calcium-release channel activity	3	0.967742	0.01014	JPH2, AKAP6, TRDN	295	9	16792	18.974	1	0.3632	0.357732
GOTERM_BP_DIRECT	GO:0043462~regulation of ATPase activity	3	0.967742	0.01014	TPM2, TNNC1, TNNT3	295	9	16792	18.974	1	0.3632	0.357732
GOTERM_BP_DIRECT	GO:0007274~neuromuscular synaptic transmission	4	1.29032	0.0102535	MYLK2, DTNA, CHRNA2, STAC3	295	26	16792	8.75724	1	0.3632	0.357732
GOTERM_BP_DIRECT	GO:0034220~ion transmembrane transport	10	3.22581	0.0118899	RYR1, CASQ2, ATP2A2, FXYD6, ATP2A1, AQP4, ATP1A2, CASQ1, ANO5, TRDN	295	210	16792	2.71057	1	0.393573	0.387647
GOTERM_BP_DIRECT	GO:0090084~negative regulation of inclusion body assembly	3	0.967742	0.0125295	DNAJB1, HSPA1B, HSPA1A	295	10	16792	17.0766	1	0.393573	0.387647
GOTERM_BP_DIRECT	GO:0040037~negative regulation of fibroblast growth factor receptor signaling pathway	3	0.967742	0.0125295	SHISA2, SULF1, THBS1	295	10	16792	17.0766	1	0.393573	0.387647
GOTERM_BP_DIRECT	GO:0043267~negative regulation of potassium ion transport	3	0.967742	0.0125295	ACTN2, CASQ2, NOS1	295	10	16792	17.0766	1	0.393573	0.387647
GOTERM_BP_DIRECT	GO:0010038~response to metal ion	3	0.967742	0.0125295	MT2A, TNNC1, NDRG1	295	10	16792	17.0766	1	0.393573	0.387647
GOTERM_BP_DIRECT	GO:0048741~skeletal muscle fiber development	4	1.29032	0.0125924	RYR1, ACTA1, STAC3, KLHL41	295	28	16792	8.13172	1	0.393573	0.387647
GOTERM_MF_DIRECT	GO:0051087~chaperone binding	6	1.93548	0.0133535	USP13, DNAJB1, BAG3, DNAJB5, SYVN1, ATP1A2	294	81	16881	4.25321	0.998918	0.323664	0.314762
GOTERM_BP_DIRECT	GO:0032233~positive regulation of actin filament bundle assembly	3	0.967742	0.0151383	SYNPO2L, SYNPO2, SYNPO	295	11	16792	15.5242	1	0.455293	0.448438
GOTERM_BP_DIRECT	GO:0010941~regulation of cell death	3	0.967742	0.0151383	CRYAB, HSPA1B, HSPA1A	295	11	16792	15.5242	1	0.455293	0.448438
GOTERM_MF_DIRECT	GO:0031994~insulin-like growth factor I binding	3	0.967742	0.0176661	IGFBP1, IGFBP5, IGFBP6	294	12	16881	14.3546	0.999883	0.393934	0.383099
GOTERM_MF_DIRECT	GO:0005524~ATP binding	38	12.2581	0.0178005	EPHB6, GUCY2C, MYLK2, SLC22A5, AK1, TWF2, ATP2A2, ATP1A2, ATP2A1, ADCY1, HK2, TTN, CKMT2, HSPH1, PHKG1, PDK4, SPEG, ACSS1, TOR3A, HSP90AA1, CKM, CHKA, HSPA1L, ASNS, RENBP, MYH1, ACTA1, MYH2, OBSCN, TXLNB, ALPK3, ALPK2, MYH4, PFKM, HSPA1B, MYH7, HSPA1A, EPHA2	294	1495	16881	1.45946	0.999891	0.393934	0.383099
GOTERM_BP_DIRECT	GO:0015909~long-chain fatty acid transport	3	0.967742	0.0179581	FABP3, PLIN2, CPT1B	295	12	16792	14.2305	1	0.497851	0.490355
GOTERM_BP_DIRECT	GO:0055008~cardiac muscle tissue morphogenesis	3	0.967742	0.0179581	MYLK2, XIRP2, TTN	295	12	16792	14.2305	1	0.497851	0.490355
GOTERM_BP_DIRECT	GO:0055119~relaxation of cardiac muscle	3	0.967742	0.0179581	ATP2A2, ATP1A2, KCNJ2	295	12	16792	14.2305	1	0.497851	0.490355
GOTERM_BP_DIRECT	GO:0060306~regulation of membrane repolarization	3	0.967742	0.0179581	CASQ2, AKAP6, KCNJ2	295	12	16792	14.2305	1	0.497851	0.490355
GOTERM_BP_DIRECT	GO:0050873~brown fat cell differentiation	4	1.29032	0.018115	ARL4A, MB, SLC2A4, PPARGC1A	295	32	16792	7.11525	1	0.497851	0.490355
GOTERM_MF_DIRECT	GO:0005515~protein binding	171	55.1613	0.0221141	MYLK2, SPON2, SERPINE1, DEFB1, MT2A, BAIAP2L1, SLN, LEPR, SYNPO, MYOZ1, MYOZ2, SCN1B, NANOS1, MEF2C, RBFOX1, ACTN3, IGFBP5, ACTN2, TPM1, ANK1, CPT1B, KLHL41, CDC25A, BCAM, OBSCN, TXLNB, SLPI, MYL2, EEF1A2, CLIP4, RRAGD, ATF5, NBL1, EPHA2, FKBP5, RTN2, GPM6A, SLC22A5, HTRA3, TWF2, LPL, NDRG1, LDHB, HSPH1, BAG3, CMYA5, SMYD1, CACNA1S, A2M, PPARGC1A, RAB11FIP4, FGF21, DTNA, GADD45B, TGFB3, ZBTB16, D…	294	8785	16881	1.11765	0.999988	0.469003	0.456103
GOTERM_BP_DIRECT	GO:0086091~regulation of heart rate by cardiac conduction	4	1.29032	0.0230074	CACNA2D1, SCN4B, SCN1B, KCNJ2	295	35	16792	6.50538	1	0.621589	0.61223
GOTERM_BP_DIRECT	GO:0014912~negative regulation of smooth muscle cell migration	3	0.967742	0.0241982	IGFBP5, SERPINE1, PPARGC1A	295	14	16792	12.1976	1	0.642865	0.633186
GOTERM_CC_DIRECT	GO:0005615~extracellular space	33	10.6452	0.024966	SPON2, SEMA3C, CPXM2, SERPINE1, SEMA3G, LPL, DEFB1, FBLN1, MSLN, THBS1, ENO3, THBS4, IGFBP6, LMCD1, RAB11FIP4, FGF21, IGFBP1, TGFB3, GPX3, SULF1, COL1A1, ACTA1, FABP3, SLPI, LCN2, TFF3, CPE, PKHD1L1, CRELD2, FMOD, ALDOA, NBL1, NUCB2	303	1347	18224	1.47349	0.998994	0.194735	0.175475
GOTERM_BP_DIRECT	GO:0007568~aging	8	2.58065	0.0263185	IGFBP1, IGFBP5, TGFB3, UCP3, FOS, CRYAB, PPARGC1A, ENO3	295	165	16792	2.75986	1	0.684597	0.674289
GOTERM_BP_DIRECT	GO:0034605~cellular response to heat	4	1.29032	0.026628	CDKN1A, THBS1, HSPA1B, HSPA1A	295	37	16792	6.15373	1	0.684597	0.674289
GOTERM_BP_DIRECT	GO:0006839~mitochondrial transport	3	0.967742	0.0276029	HSP90AA1, UCP3, SLC25A30	295	15	16792	11.3844	1	0.687484	0.677133
GOTERM_BP_DIRECT	GO:0014898~cardiac muscle hypertrophy in response to stress	3	0.967742	0.0276029	MEF2C, ATP2A2, MYH7	295	15	16792	11.3844	1	0.687484	0.677133
GOTERM_BP_DIRECT	GO:0032570~response to progesterone	4	1.29032	0.0305349	TGFB3, ABHD2, FOS, THBS1	295	39	16792	5.83816	1	0.723387	0.712495
GOTERM_MF_DIRECT	GO:0008093~cytoskeletal adaptor activity	3	0.967742	0.0306922	BAIAP2L1, GAS2L1, ANK1	294	16	16881	10.7659	1	0.624217	0.607048
GOTERM_BP_DIRECT	GO:0031396~regulation of protein ubiquitination	3	0.967742	0.0311872	HSP90AA1, HSPA1B, HSPA1A	295	16	16792	10.6729	1	0.723387	0.712495
GOTERM_MF_DIRECT	GO:0005245~voltage-gated calcium channel activity	4	1.29032	0.0318854	RYR1, CACNB1, CACNA2D1, CACNA1S	294	40	16881	5.74184	1	0.624217	0.607048
GOTERM_BP_DIRECT	GO:0042593~glucose homeostasis	6	1.93548	0.0323383	SLC16A1, IGFBP5, LEPR, PDK4, SLC2A4, PFKM	295	101	16792	3.38151	1	0.723387	0.712495
GOTERM_CC_DIRECT	GO:0014801~longitudinal sarcoplasmic reticulum	2	0.645161	0.0328694	DHRS7C, ATP2A2	303	2	18224	60.1452	0.999891	0.24926	0.224607
GOTERM_BP_DIRECT	GO:0010629~negative regulation of gene expression	7	2.25806	0.033589	MEF2C, CDKN1A, KLF4, UPK3B, GAS2L1, CRYAB, CD34	295	137	16792	2.90843	1	0.723387	0.712495
GOTERM_CC_DIRECT	GO:0030141~secretory granule	5	1.6129	0.0344397	COL1A1, TGFB3, TFF3, CPE, THBS1	303	74	18224	4.06387	0.99993	0.252626	0.227641
GOTERM_BP_DIRECT	GO:2000291~regulation of myoblast proliferation	2	0.645161	0.0347112	ANKRD2, KLHL41	295	2	16792	56.922	1	0.723387	0.712495
GOTERM_BP_DIRECT	GO:1904722~positive regulation of mRNA endonucleolytic cleavage involved in unfolded protein response	2	0.645161	0.0347112	HSPA1B, HSPA1A	295	2	16792	56.922	1	0.723387	0.712495
GOTERM_BP_DIRECT	GO:0090076~relaxation of skeletal muscle	2	0.645161	0.0347112	ATP2A1, KCNJ2	295	2	16792	56.922	1	0.723387	0.712495
GOTERM_BP_DIRECT	GO:0031448~positive regulation of fast-twitch skeletal muscle fiber contraction	2	0.645161	0.0347112	ACTN3, ATP2A1	295	2	16792	56.922	1	0.723387	0.712495
GOTERM_BP_DIRECT	GO:0031444~slow-twitch skeletal muscle fiber contraction	2	0.645161	0.0347112	TNNT1, MB	295	2	16792	56.922	1	0.723387	0.712495
GOTERM_BP_DIRECT	GO:0032470~positive regulation of endoplasmic reticulum calcium ion concentration	2	0.645161	0.0347112	ATP2A2, ATP2A1	295	2	16792	56.922	1	0.723387	0.712495
GOTERM_BP_DIRECT	GO:0014728~regulation of the force of skeletal muscle contraction	2	0.645161	0.0347112	ACTN3, MYH7	295	2	16792	56.922	1	0.723387	0.712495
GOTERM_BP_DIRECT	GO:1902380~positive regulation of endoribonuclease activity	2	0.645161	0.0347112	HSPA1B, HSPA1A	295	2	16792	56.922	1	0.723387	0.712495
GOTERM_BP_DIRECT	GO:0060307~regulation of ventricular cardiac muscle cell membrane repolarization	3	0.967742	0.034944	CACNA2D1, SCN4B, SCN1B	295	17	16792	10.0451	1	0.723387	0.712495
GOTERM_CC_DIRECT	GO:0016234~inclusion body	3	0.967742	0.0351641	GYS1, HSPA1B, HSPA1A	303	18	18224	10.0242	0.999943	0.252626	0.227641
GOTERM_MF_DIRECT	GO:0031072~heat shock protein binding	4	1.29032	0.0361311	HSPA1L, HSPA1B, FKBP5, HSPA1A	294	42	16881	5.46842	1	0.681138	0.662404
GOTERM_BP_DIRECT	GO:0035338~long-chain fatty-acyl-CoA biosynthetic process	4	1.29032	0.0369276	ELOVL5, ELOVL2, ACOT2, ACOT1	295	42	16792	5.42115	1	0.754648	0.743286
GOTERM_BP_DIRECT	GO:0007050~cell cycle arrest	7	2.25806	0.0378413	RBM38, CDKN1A, RRAGD, AK1, GAS2L1, THBS1, MLF1	295	141	16792	2.82592	1	0.763531	0.752035
GOTERM_CC_DIRECT	GO:0043034~costamere	3	0.967742	0.0388792	SYNM, SMPX, FLNC	303	19	18224	9.49661	0.99998	0.272154	0.245238
GOTERM_MF_DIRECT	GO:0051117~ATPase binding	5	1.6129	0.0397229	DNAJB1, SLN, HRC, SYVN1, ANK1	294	74	16881	3.87962	1	0.722106	0.702245
GOTERM_CC_DIRECT	GO:0043209~myelin sheath	7	2.25806	0.0411902	LDHB, HSP90AA1, EEF1A2, ATP1A2, CRYAB, SLC25A4, NDRG1	303	152	18224	2.76985	0.99999	0.281123	0.253319
GOTERM_BP_DIRECT	GO:0006094~gluconeogenesis	4	1.29032	0.0415396	PGAM2, ALDOA, PPARGC1A, ENO3	295	44	16792	5.17473	1	0.811536	0.799317
GOTERM_BP_DIRECT	GO:0010628~positive regulation of gene expression	10	3.22581	0.0417516	MYLK2, ACTA1, MEF2C, NFIL3, LCN2, FBLN1, KLF4, CD34, HSPA1B, HSPA1A	295	262	16792	2.1726	1	0.811536	0.799317
GOTERM_BP_DIRECT	GO:0010881~regulation of cardiac muscle contraction by regulation of the release of sequestered calcium ion	3	0.967742	0.0429467	HRC, CASQ2, ATP1A2	295	19	16792	8.98769	1	0.811536	0.799317
GOTERM_BP_DIRECT	GO:1902236~negative regulation of endoplasmic reticulum stress-induced intrinsic apoptotic signaling pathway	3	0.967742	0.0429467	SYVN1, HSPA1B, HSPA1A	295	19	16792	8.98769	1	0.811536	0.799317
GOTERM_BP_DIRECT	GO:0008637~apoptotic mitochondrial changes	3	0.967742	0.0429467	ATP2A1, SLC25A4, HK2	295	19	16792	8.98769	1	0.811536	0.799317
GOTERM_BP_DIRECT	GO:0071363~cellular response to growth factor stimulus	4	1.29032	0.0439491	TWF2, NOS1, KLF4, THBS1	295	45	16792	5.05974	1	0.811536	0.799317
GOTERM_BP_DIRECT	GO:0071356~cellular response to tumor necrosis factor	6	1.93548	0.0441256	COL1A1, LCN2, SLC2A4, THBS1, YBX3, PPARGC1A	295	110	16792	3.10484	1	0.811536	0.799317
GOTERM_BP_DIRECT	GO:0006816~calcium ion transport	5	1.6129	0.0442934	RYR1, SLN, CACNA2D1, ATP2A1, CACNA1S	295	76	16792	3.74487	1	0.811536	0.799317
GOTERM_MF_DIRECT	GO:0005102~receptor binding	12	3.87097	0.0447699	IGFBP1, LEPROT, EHHADH, SERPINE1, ACOT2, LPL, IGFBP6, A2M, CRAT, HSPA1B, HSPA1A, TRDN	294	353	16881	1.9519	1	0.762648	0.741671
GOTERM_BP_DIRECT	GO:0003151~outflow tract morphogenesis	4	1.29032	0.0464269	RYR1, MEF2C, SEMA3C, SIX1	295	46	16792	4.94974	1	0.840961	0.828299
GOTERM_MF_DIRECT	GO:0000146~microfilament motor activity	3	0.967742	0.0464481	MYH2, MYH4, MYH7	294	20	16881	8.61276	1	0.762648	0.741671
GOTERM_MF_DIRECT	GO:0030506~ankyrin binding	3	0.967742	0.0464481	OBSCN, FLNC, SPTB	294	20	16881	8.61276	1	0.762648	0.741671
GOTERM_CC_DIRECT	GO:0005927~muscle tendon junction	2	0.645161	0.048898	SMPX, NRAP	303	3	18224	40.0968	0.999999	0.317837	0.286403
GOTERM_CC_DIRECT	GO:0014802~terminal cisterna	2	0.645161	0.048898	RYR1, RTN2	303	3	18224	40.0968	0.999999	0.317837	0.286403
GOTERM_MF_DIRECT	GO:0070051~fibrinogen binding	2	0.645161	0.0511748	FBLN1, THBS1	294	3	16881	38.2789	1	0.789333	0.767622
GOTERM_MF_DIRECT	GO:0030172~troponin C binding	2	0.645161	0.0511748	TNNT3, TNNI3	294	3	16881	38.2789	1	0.789333	0.767622
GOTERM_BP_DIRECT	GO:2000378~negative regulation of reactive oxygen species metabolic process	3	0.967742	0.0515563	CRYAB, HK2, PLIN5	295	21	16792	8.13172	1	0.859683	0.846739
GOTERM_BP_DIRECT	GO:0005980~glycogen catabolic process	3	0.967742	0.0515563	PHKG1, PYGM, PFKM	295	21	16792	8.13172	1	0.859683	0.846739
GOTERM_BP_DIRECT	GO:0046320~regulation of fatty acid oxidation	2	0.645161	0.0516138	FABP3, PDK4	295	3	16792	37.948	1	0.859683	0.846739
GOTERM_BP_DIRECT	GO:2001016~positive regulation of skeletal muscle cell differentiation	2	0.645161	0.0516138	MEF2C, ARNTL	295	3	16792	37.948	1	0.859683	0.846739
GOTERM_BP_DIRECT	GO:0070434~positive regulation of nucleotide-binding oligomerization domain containing 2 signaling pathway	2	0.645161	0.0516138	HSPA1B, HSPA1A	295	3	16792	37.948	1	0.859683	0.846739
GOTERM_BP_DIRECT	GO:0045988~negative regulation of striated muscle contraction	2	0.645161	0.0516138	ATP2A1, ATP1A2	295	3	16792	37.948	1	0.859683	0.846739
GOTERM_BP_DIRECT	GO:1904640~response to methionine	2	0.645161	0.0516138	PPARGC1A, FGF21	295	3	16792	37.948	1	0.859683	0.846739
GOTERM_BP_DIRECT	GO:0001558~regulation of cell growth	5	1.6129	0.0517751	NANOS1, IGFBP1, IGFBP5, HTRA3, IGFBP6	295	80	16792	3.55763	1	0.859683	0.846739
GOTERM_BP_DIRECT	GO:0006814~sodium ion transport	5	1.6129	0.0537469	SLC22A5, ATP1A2, SCN4B, SLC5A3, SCN1B	295	81	16792	3.51371	1	0.883222	0.869924
GOTERM_BP_DIRECT	GO:0010906~regulation of glucose metabolic process	3	0.967742	0.0560726	IGFBP5, TFF3, PDK4	295	22	16792	7.7621	1	0.912038	0.898306
GOTERM_BP_DIRECT	GO:0070588~calcium ion transmembrane transport	6	1.93548	0.0581822	SLC8A3, CACNB1, GPM6A, ATP2A2, ATP2A1, CACNA1S	295	119	16792	2.87002	1	0.936792	0.922687
GOTERM_BP_DIRECT	GO:0009636~response to toxic substance	5	1.6129	0.0620354	GUCY2C, CDKN1A, CHKA, ASNS, FOS	295	85	16792	3.34835	1	0.988845	0.973956
GOTERM_MF_DIRECT	GO:0042802~identical protein binding	20	6.45161	0.0635422	MYOM1, HSP90AA1, TGFB3, ACTN2, ZBTB16, STAC3, FBLN1, SDSL, THBS1, TTN, COL1A1, LDHB, DES, GMDS, ALDOA, CRYAB, PFKM, KCNJ2, PLIN5, CAP2	294	749	16881	1.5332	1	0.951264	0.9251
GOTERM_CC_DIRECT	GO:0005862~muscle thin filament tropomyosin	2	0.645161	0.0646618	TPM2, TPM1	303	4	18224	30.0726	1	0.392282	0.353485
GOTERM_CC_DIRECT	GO:0097524~sperm plasma membrane	2	0.645161	0.0646618	HSP90AA1, ABHD2	303	4	18224	30.0726	1	0.392282	0.353485
GOTERM_CC_DIRECT	GO:0071953~elastic fiber	2	0.645161	0.0646618	MFAP4, FBLN1	303	4	18224	30.0726	1	0.392282	0.353485
GOTERM_BP_DIRECT	GO:0070370~cellular heat acclimation	2	0.645161	0.0682214	HSPA1B, HSPA1A	295	4	16792	28.461	1	1	0.985562
GOTERM_BP_DIRECT	GO:0014878~response to electrical stimulus involved in regulation of muscle adaptation	2	0.645161	0.0682214	TRIM63, PPARGC1A	295	4	16792	28.461	1	1	0.985562
GOTERM_CC_DIRECT	GO:0009986~cell surface	15	4.83871	0.0682589	EPHB6, HSP90AA1, TNFRSF12A, TGFB3, LPL, EMP2, SULF1, MSLN, THBS1, SPTB, ART1, LRFN3, ITGA5, CRYAB, EPHA2	303	542	18224	1.66454	1	0.405102	0.365037
GOTERM_BP_DIRECT	GO:0007160~cell-matrix adhesion	5	1.6129	0.0732859	BCAM, EPDR1, EMP2, MSLN, CD34	295	90	16792	3.16234	1	1	0.985562
GOTERM_MF_DIRECT	GO:0001968~fibronectin binding	3	0.967742	0.0742799	IGFBP5, FBLN1, THBS1	294	26	16881	6.6252	1	1	0.974409
GOTERM_BP_DIRECT	GO:0032757~positive regulation of interleukin-8 production	3	0.967742	0.0754054	SERPINE1, HSPA1B, HSPA1A	295	26	16792	6.56793	1	1	0.985562
GOTERM_BP_DIRECT	GO:0051491~positive regulation of filopodium assembly	3	0.967742	0.0754054	GPM6A, TGFB3, NEURL1	295	26	16792	6.56793	1	1	0.985562
GOTERM_MF_DIRECT	GO:0005546~phosphatidylinositol-4,5-bisphosphate binding	4	1.29032	0.0795951	JPH2, ACTN2, TWF2, KCNJ2	294	58	16881	3.95989	1	1	0.974409
GOTERM_BP_DIRECT	GO:0006874~cellular calcium ion homeostasis	5	1.6129	0.0804997	SLC8A3, ATP2A2, TNNI3, SYPL2, TRDN	295	93	16792	3.06032	1	1	0.985562
GOTERM_BP_DIRECT	GO:0001666~response to hypoxia	7	2.25806	0.0823765	RYR1, TGFB3, MB, UCP3, NOS1, THBS1, CRYAB	295	172	16792	2.31659	1	1	0.985562
GOTERM_MF_DIRECT	GO:0086006~voltage-gated sodium channel activity involved in cardiac muscle cell action potential	2	0.645161	0.0838328	SCN4B, SCN1B	294	5	16881	22.9673	1	1	0.974409
GOTERM_MF_DIRECT	GO:0070061~fructose binding	2	0.645161	0.0838328	ALDOA, PFKM	294	5	16881	22.9673	1	1	0.974409
GOTERM_BP_DIRECT	GO:0009612~response to mechanical stimulus	4	1.29032	0.0845076	ACTA1, ANKRD23, ASNS, THBS1	295	59	16792	3.85912	1	1	0.985562
GOTERM_BP_DIRECT	GO:0030240~skeletal muscle thin filament assembly	2	0.645161	0.0845392	ACTA1, TTN	295	5	16792	22.7688	1	1	0.985562
GOTERM_BP_DIRECT	GO:0010757~negative regulation of plasminogen activation	2	0.645161	0.0845392	SERPINE1, THBS1	295	5	16792	22.7688	1	1	0.985562
GOTERM_BP_DIRECT	GO:0098735~positive regulation of the force of heart contraction	2	0.645161	0.0845392	MYL2, NOS1	295	5	16792	22.7688	1	1	0.985562
GOTERM_BP_DIRECT	GO:0070296~sarcoplasmic reticulum calcium ion transport	2	0.645161	0.0845392	SLN, ATP2A2	295	5	16792	22.7688	1	1	0.985562
GOTERM_BP_DIRECT	GO:0030336~negative regulation of cell migration	5	1.6129	0.0854973	IGFBP5, ABHD2, TPM1, SERPINE1, SULF1	295	95	16792	2.9959	1	1	0.985562
GOTERM_BP_DIRECT	GO:0051289~protein homotetramerization	4	1.29032	0.0878577	ACTN2, GPX3, ALDOA, KCNJ2	295	60	16792	3.7948	1	1	0.985562
GOTERM_BP_DIRECT	GO:0048662~negative regulation of smooth muscle cell proliferation	3	0.967742	0.0910774	IGFBP5, KLF4, PPARGC1A	295	29	16792	5.88849	1	1	0.985562
GOTERM_CC_DIRECT	GO:0005901~caveola	4	1.29032	0.0931603	AKAP6, EMP2, ATP1A2, NOS1	303	65	18224	3.70124	1	0.52667	0.474581
GOTERM_CC_DIRECT	GO:0005783~endoplasmic reticulum	20	6.45161	0.094216	RTN2, TOR3A, ELOVL5, ELOVL2, SYVN1, ATP2A2, FOS, SULF1, THBS1, THBS4, TRDN, FNDC5, P4HA1, PLIN2, CASQ1, ITGA5, CRELD2, UGT1A9, CRAT, NUCB2	303	828	18224	1.45278	1	0.52667	0.474581
GOTERM_CC_DIRECT	GO:0030176~integral component of endoplasmic reticulum membrane	5	1.6129	0.0945343	RTN2, ELOVL5, ELOVL2, DERL3, SYVN1	303	104	18224	2.8916	1	0.52667	0.474581
GOTERM_BP_DIRECT	GO:0016525~negative regulation of angiogenesis	4	1.29032	0.0947226	SULF1, THBS1, THBS4, EPHA2	295	62	16792	3.67239	1	1	0.985562
GOTERM_MF_DIRECT	GO:0004857~enzyme inhibitor activity	3	0.967742	0.0950918	SLN, FRY, UGT1A9	294	30	16881	5.74184	1	1	0.974409
GOTERM_CC_DIRECT	GO:0005811~lipid particle	4	1.29032	0.0964596	PLIN4, G0S2, PLIN2, PLIN5	303	66	18224	3.64516	1	0.52667	0.474581
GOTERM_BP_DIRECT	GO:0034504~protein localization to nucleus	3	0.967742	0.0964963	COL1A1, ZBTB16, SIX1	295	30	16792	5.6922	1	1	0.985562
GOTERM_BP_DIRECT	GO:0060325~face morphogenesis	3	0.967742	0.0964963	COL1A1, TGFB3, CRISPLD2	295	30	16792	5.6922	1	1	0.985562
GOTERM_MF_DIRECT	GO:0008022~protein C-terminus binding	7	2.25806	0.0973367	RBFOX1, BCAM, ZBTB16, HSPB7, ATP2A2, FBLN1, PFKM	294	182	16881	2.2084	1	1	0.974409
GOTERM_MF_DIRECT	GO:0002020~protease binding	5	1.6129	0.0989866	RYR1, SERPINE1, LCN2, A2M, TTN	294	101	16881	2.84249	1	1	0.974409
GOTERM_MF_DIRECT	GO:0016887~ATPase activity	7	2.25806	0.0992754	TOR3A, HSP90AA1, ATP1A2, MYH4, HSPA1B, MYH7, HSPA1A	294	183	16881	2.19633	1	1	0.974409
GOTERM_MF_DIRECT	GO:0031013~troponin I binding	2	0.645161	0.0997392	TNNC1, TNNT3	294	6	16881	19.1395	1	1	0.974409
GOTERM_MF_DIRECT	GO:0004111~creatine kinase activity	2	0.645161	0.0997392	CKMT2, CKM	294	6	16881	19.1395	1	1	0.974409
GOTERM_MF_DIRECT	GO:0055131~C3HC4-type RING finger domain binding	2	0.645161	0.0997392	HSPA1B, HSPA1A	294	6	16881	19.1395	1	1	0.974409
