# Supplementary material for: Integrating Network Pharmacology and Transcriptomic Strategies to Explore the Pharmacological Mechanism of Hydroxysafflor Yellow A in Delaying Liver Aging
Source: Int J Mol Sci. 2022 Nov 18;23(22):14281. doi: 10.3390/ijms232214281 (PMC9697017; doi:10.3390/ijms232214281)
Supplement: Supplementary file 1 [file ijms-23-14281-s001.zip › Supplementary File S6.xlsx]

## Sheet: Sheet1
Transcriptome study - GO enrichment analysis of low-expressing DEGs that HSYA delays liver aging
Category	Term	Count	%	PValue	Genes	List Total	Pop Hits	Pop Total	Fold Enrichment	Bonferroni	Benjamini	FDR
GOTERM_BP_DIRECT	GO:0006631~fatty acid metabolic process	5	5.20833	0.000143931	PER2, FASN, ACOT11, MSMO1, AACS	87	52	16792	18.5588	0.0754501	0.0782987	0.0781548
GOTERM_BP_DIRECT	GO:0006695~cholesterol biosynthetic process	4	4.16667	0.000961247	ACLY, MVK, HMGCS1, MSMO1	87	38	16792	20.317	0.407931	0.230222	0.229799
GOTERM_BP_DIRECT	GO:0006629~lipid metabolic process	6	6.25	0.00126961	SREBF1, ACLY, HMGCS1, SC5D, THRSP, AACS	87	157	16792	7.37624	0.499614	0.230222	0.229799
GOTERM_BP_DIRECT	GO:0006633~fatty acid biosynthetic process	4	4.16667	0.00239165	ACLY, FASN, SC5D, MSMO1	87	52	16792	14.847	0.728831	0.325265	0.324667
GOTERM_BP_DIRECT	GO:0032922~circadian regulation of gene expression	4	4.16667	0.00310885	PER2, PER3, RORC, BHLHE41	87	57	16792	13.5447	0.81676	0.338243	0.337621
GOTERM_BP_DIRECT	GO:0007623~circadian rhythm	4	4.16667	0.0067163	PER2, SREBF1, DBP, RORC	87	75	16792	10.2939	0.974593	0.536352	0.535366
GOTERM_BP_DIRECT	GO:0055085~transmembrane transport	6	6.25	0.00834051	SLC46A3, SLC22A3, SPNS2, SLC43A1, SLC22A7, SLC15A5	87	244	16792	4.74618	0.989586	0.536352	0.535366
GOTERM_MF_DIRECT	GO:0015229~L-ascorbic acid transporter activity	2	2.08333	0.0100454	SLC23A2, SLC23A1	86	2	16881	196.291	0.895812	0.565056	0.565056
GOTERM_MF_DIRECT	GO:0008520~L-ascorbate:sodium symporter activity	2	2.08333	0.0100454	SLC23A2, SLC23A1	86	2	16881	196.291	0.895812	0.565056	0.565056
GOTERM_MF_DIRECT	GO:0070890~sodium-dependent L-ascorbate transmembrane transporter activity	2	2.08333	0.0100454	SLC23A2, SLC23A1	86	2	16881	196.291	0.895812	0.565056	0.565056
GOTERM_MF_DIRECT	GO:0015205~nucleobase transmembrane transporter activity	2	2.08333	0.0100454	SLC23A2, SLC23A1	86	2	16881	196.291	0.895812	0.565056	0.565056
GOTERM_BP_DIRECT	GO:0015851~nucleobase transport	2	2.08333	0.010217	SLC23A2, SLC23A1	87	2	16792	193.011	0.996291	0.536352	0.535366
GOTERM_BP_DIRECT	GO:0070904~transepithelial L-ascorbic acid transport	2	2.08333	0.010217	SLC23A2, SLC23A1	87	2	16792	193.011	0.996291	0.536352	0.535366
GOTERM_BP_DIRECT	GO:0015882~L-ascorbic acid transport	2	2.08333	0.010217	SLC23A2, SLC23A1	87	2	16792	193.011	0.996291	0.536352	0.535366
GOTERM_BP_DIRECT	GO:0055114~oxidation-reduction process	9	9.375	0.0108454	CYP26A1, RRM2, CYP2U1, FASN, DIO1, SC5D, MSMO1, PRODH, PAOX	87	592	16792	2.9343	0.997376	0.536352	0.535366
GOTERM_CC_DIRECT	GO:0005829~cytosol	26	27.0833	0.0163439	CAMK2B, MVK, TPMT, AKAP7, AACS, ERBB4, UPP2, BMF, GNAT1, CC2D2A, GAMT, SREBF1, RRM2, PKLR, HMGCS1, ACOT11, PLA2G4A, ARHGAP26, PSMB9, TIAM2, SULT1B1, ACLY, BHMT, FASN, THRSP, NGEF	91	3315	18224	1.5707	0.847195	1	1
GOTERM_MF_DIRECT	GO:0016491~oxidoreductase activity	5	5.20833	0.0183831	RRM2, FASN, SC5D, MSMO1, PAOX	86	200	16881	4.90727	0.984332	0.827237	0.827237
GOTERM_BP_DIRECT	GO:0035338~long-chain fatty-acyl-CoA biosynthetic process	3	3.125	0.0195494	ACLY, FASN, ACOT11	87	42	16792	13.7865	0.999979	0.85077	0.849206
GOTERM_BP_DIRECT	GO:0035461~vitamin transmembrane transport	2	2.08333	0.0203309	SLC23A2, SLC23A1	87	4	16792	96.5057	0.999986	0.85077	0.849206
GOTERM_CC_DIRECT	GO:0005886~plasma membrane	30	31.25	0.0228595	CAMK2B, SLC23A2, SERPINA12, SLC22A3, HCN3, SUCNR1, CHRNA4, AQP8, SLC23A1, SLC43A1, LPAR2, AKAP7, MSMO1, SLC2A5, SMPD3, ERBB4, RAB23, TBC1D30, BMF, GNAT1, MAP4, FNIP2, HMGCS1, DIO1, SLC50A1, BTC, ACLY, FRAS1, FASN, SLC22A7	91	4121	18224	1.45788	0.928369	1	1
GOTERM_BP_DIRECT	GO:0031325~positive regulation of cellular metabolic process	2	2.08333	0.0253495	ACLY, FASN	87	5	16792	77.2046	0.999999	0.88721	0.885579
GOTERM_BP_DIRECT	GO:0014074~response to purine-containing compound	2	2.08333	0.0253495	HMGCS1, AACS	87	5	16792	77.2046	0.999999	0.88721	0.885579
GOTERM_BP_DIRECT	GO:0006139~nucleobase-containing compound metabolic process	3	3.125	0.0260944	SLC23A2, TPMT, SLC23A1	87	49	16792	11.817	0.999999	0.88721	0.885579
GOTERM_CC_DIRECT	GO:0005789~endoplasmic reticulum membrane	10	10.4167	0.0263476	SREBF1, CYP26A1, NAT8, EXTL1, CYP2U1, DIO1, SC5D, PLA2G4A, FITM1, MSMO1	91	862	18224	2.32325	0.952352	1	1
GOTERM_BP_DIRECT	GO:0071320~cellular response to cAMP	3	3.125	0.0291347	HCN3, AQP8, AKAP7	87	52	16792	11.1353	1	0.932311	0.930597
GOTERM_BP_DIRECT	GO:0046500~S-adenosylmethionine metabolic process	2	2.08333	0.0353105	GAMT, BHMT	87	7	16792	55.1461	1	1	1
GOTERM_MF_DIRECT	GO:0005506~iron ion binding	4	4.16667	0.0420653	CYP26A1, CYP2U1, SC5D, MSMO1	86	153	16881	5.13178	0.999934	1	1
GOTERM_BP_DIRECT	GO:0019852~L-ascorbic acid metabolic process	2	2.08333	0.0451709	SLC23A2, SLC23A1	87	9	16792	42.8914	1	1	1
GOTERM_CC_DIRECT	GO:0016021~integral component of membrane	34	35.4167	0.0528058	SLC46A3, SEMA5B, SLC23A2, SLC22A3, HCN3, SUCNR1, CHRNA4, AQP8, SLC43A1, LPAR2, AATK, KLHDC7A, MSMO1, SLC2A5, SMPD3, EXTL1, ERBB4, SUSD4, SC5D, B4GALNT3, SLC15A5, SREBF1, DIO1, RARRES1, SPNS2, SLC50A1, BTC, NAT8, FRAS1, CYP2U1, A4GNT, TLCD2, NEMP1, SLC22A7	91	5163	18224	1.3188	0.997939	1	1
GOTERM_BP_DIRECT	GO:0035725~sodium ion transmembrane transport	3	3.125	0.0539172	HCN3, SLC23A2, SLC23A1	87	73	16792	7.93198	1	1	1
GOTERM_BP_DIRECT	GO:0001889~liver development	3	3.125	0.0552351	DBP, HMGCS1, AACS	87	74	16792	7.82479	1	1	1
GOTERM_CC_DIRECT	GO:0016324~apical plasma membrane	5	5.20833	0.056065	SLC23A2, SLC23A1, AKAP7, GNAT1, SLC2A5	91	291	18224	3.44096	0.998609	1	1
GOTERM_MF_DIRECT	GO:0005089~Rho guanyl-nucleotide exchange factor activity	3	3.125	0.0575089	TIAM2, PLEKHG6, NGEF	86	77	16881	7.64769	0.999998	1	1
GOTERM_BP_DIRECT	GO:0071397~cellular response to cholesterol	2	2.08333	0.0597749	HMGCS1, AACS	87	12	16792	32.1686	1	1	1
GOTERM_BP_DIRECT	GO:0006805~xenobiotic metabolic process	3	3.125	0.0606188	SULT1B1, CYP26A1, RORC	87	78	16792	7.42352	1	1	1
GOTERM_BP_DIRECT	GO:0050872~white fat cell differentiation	2	2.08333	0.0645937	PER2, AACS	87	13	16792	29.6941	1	1	1
GOTERM_BP_DIRECT	GO:0035023~regulation of Rho protein signal transduction	3	3.125	0.0647701	TIAM2, PLEKHG6, NGEF	87	81	16792	7.14857	1	1	1
GOTERM_BP_DIRECT	GO:0008299~isoprenoid biosynthetic process	2	2.08333	0.0693881	MVK, HMGCS1	87	14	16792	27.5731	1	1	1
GOTERM_BP_DIRECT	GO:0008610~lipid biosynthetic process	2	2.08333	0.0693881	SREBF1, ACLY	87	14	16792	27.5731	1	1	1
GOTERM_BP_DIRECT	GO:0043547~positive regulation of GTPase activity	7	7.29167	0.069693	CAMK2B, TIAM2, BTC, ERBB4, PLEKHG6, ARHGAP26, NGEF	87	565	16792	2.39129	1	1	1
GOTERM_MF_DIRECT	GO:0042803~protein homodimerization activity	8	8.33333	0.0747152	CAMK2B, HMGCS1, ERBB4, CEBPE, FASN, BHLHE41, THRSP, DNPH1	86	730	16881	2.15113	1	1	1
GOTERM_BP_DIRECT	GO:0050908~detection of light stimulus involved in visual perception	2	2.08333	0.083626	SEMA5B, GNAT1	87	17	16792	22.7072	1	1	1
GOTERM_BP_DIRECT	GO:0048535~lymph node development	2	2.08333	0.083626	SPNS2, RORC	87	17	16792	22.7072	1	1	1
GOTERM_BP_DIRECT	GO:0001508~action potential	2	2.08333	0.083626	CHRNA4, AKAP7	87	17	16792	22.7072	1	1	1
GOTERM_BP_DIRECT	GO:0009116~nucleoside metabolic process	2	2.08333	0.0929981	UPP2, DNPH1	87	19	16792	20.317	1	1	1
