# Supplementary material for: Integrating Network Pharmacology and Transcriptomic Strategies to Explore the Pharmacological Mechanism of Hydroxysafflor Yellow A in Delaying Liver Aging
Source: Int J Mol Sci. 2022 Nov 18;23(22):14281. doi: 10.3390/ijms232214281 (PMC9697017; doi:10.3390/ijms232214281)
Supplement: Supplementary file 1 [file ijms-23-14281-s001.zip › Supplementary File S7.xlsx]

## Sheet: Sheet1
All KEGG pathways enriched by HSYA-regulated highly expressed DEGs
Category	Term	Count	%	PValue	Genes	List Total	Pop Hits	Pop Total	Fold Enrichment	Bonferroni	Benjamini	FDR
KEGG_PATHWAY	hsa05414:Dilated cardiomyopathy	15	4.83871	2.75849e-10	TGFB3, TPM2, CACNA2D1, TNNC1, TPM1, ADCY1, TTN, CACNB1, DES, MYL2, MYL3, TNNI3, CACNA1S, ITGA5, SGCG	128	84	6879	9.59682	5.35146e-08	5.35146e-08	4.9101e-08
KEGG_PATHWAY	hsa05410:Hypertrophic cardiomyopathy (HCM)	14	4.51613	1.24354e-09	TGFB3, TPM2, CACNA2D1, TNNC1, TPM1, TTN, CACNB1, DES, MYL2, MYL3, TNNI3, CACNA1S, ITGA5, SGCG	128	78	6879	9.64603	2.41247e-07	1.20623e-07	1.10675e-07
KEGG_PATHWAY	hsa04260:Cardiac muscle contraction	13	4.19355	9.05655e-09	TPM2, CACNA2D1, TNNC1, TPM1, ATP1A2, COX7A1, COX6A2, CACNB1, MYL2, MYL3, TNNI3, CACNA1S, MYH7	128	75	6879	9.31531	1.75697e-06	5.85657e-07	5.37355e-07
KEGG_PATHWAY	hsa04261:Adrenergic signaling in cardiomyocytes	14	4.51613	1.3047e-06	TPM2, CACNA2D1, TNNC1, TPM1, ATP1A2, ADCY1, CACNB1, MYL2, MYL3, TNNI3, CACNA1S, SCN4B, SCN1B, MYH7	128	138	6879	5.45211	0.00025308	6.32779e-05	5.80591e-05
KEGG_PATHWAY	hsa04921:Oxytocin signaling pathway	11	3.54839	0.000424601	RYR1, CACNB1, MYLK2, MEF2C, CDKN1A, CACNA2D1, FOS, ADCY1, CACNA1S, PPP1R12B, KCNJ2	128	150	6879	3.94109	0.0790873	0.0142455	0.0130706
KEGG_PATHWAY	hsa04020:Calcium signaling pathway	12	3.87097	0.000440582	SLC8A3, RYR1, MYLK2, PHKG1, TNNC1, TNNC2, ATP2A2, ATP2A1, NOS1, ADCY1, CACNA1S, SLC25A4	128	179	6879	3.60283	0.0819394	0.0142455	0.0130706
KEGG_PATHWAY	hsa01200:Carbon metabolism	9	2.90323	0.00109416	PSAT1, EHHADH, PGAM2, ALDOA, ACSS1, SDSL, ENO3, PFKM, HK2	128	113	6879	4.28035	0.191345	0.0303238	0.0278229
KEGG_PATHWAY	hsa00010:Glycolysis / Gluconeogenesis	7	2.25806	0.00139791	LDHB, PGAM2, ALDOA, ACSS1, ENO3, PFKM, HK2	128	67	6879	5.61486	0.237676	0.0338993	0.0311035
KEGG_PATHWAY	hsa01130:Biosynthesis of antibiotics	12	3.87097	0.0017805	LDHB, PSAT1, EHHADH, PGAM2, AK1, AMPD1, ALDOA, ACSS1, SDSL, ENO3, PFKM, HK2	128	212	6879	3.04201	0.292292	0.0383796	0.0352143
KEGG_PATHWAY	hsa04510:Focal adhesion	11	3.54839	0.00462499	MYLPF, COL1A1, MYLK2, ACTN3, ACTN2, MYL2, ITGA5, FLNC, PPP1R12B, THBS1, THBS4	128	206	6879	2.86973	0.593157	0.0897247	0.0823247
KEGG_PATHWAY	hsa04530:Tight junction	7	2.25806	0.00524519	MYH1, MYH2, ACTN3, ACTN2, MYL2, MYH4, YBX3	128	87	6879	4.32408	0.639493	0.0925061	0.0848767
KEGG_PATHWAY	hsa04010:MAPK signaling pathway	12	3.87097	0.00687186	CACNB1, MEF2C, GADD45B, HSPA1L, TGFB3, CACNA2D1, FOS, CACNA1S, FLNC, HSPA1B, FGF21, HSPA1A	128	253	6879	2.54904	0.737563	0.107274	0.0984262
KEGG_PATHWAY	hsa05412:Arrhythmogenic right ventricular cardiomyopathy (ARVC)	6	1.93548	0.00767756	CACNB1, DES, CACNA2D1, CACNA1S, ITGA5, SGCG	128	67	6879	4.81273	0.775795	0.107274	0.0984262
KEGG_PATHWAY	hsa01040:Biosynthesis of unsaturated fatty acids	4	1.29032	0.00830923	ELOVL5, ELOVL2, ACOT2, ACOT1	128	23	6879	9.34647	0.801849	0.107274	0.0984262
KEGG_PATHWAY	hsa04022:cGMP-PKG signaling pathway	9	2.90323	0.0086413	SLC8A3, MYLK2, MEF2C, ATP2A2, ATP2A1, ATP1A2, ADCY1, CACNA1S, SLC25A4	128	158	6879	3.06126	0.814314	0.107274	0.0984262
KEGG_PATHWAY	hsa04915:Estrogen signaling pathway	7	2.25806	0.00973528	HSP90AA1, HSPA1L, FOS, ADCY1, HSPA1B, FKBP5, HSPA1A	128	99	6879	3.79995	0.850116	0.107274	0.0984262
KEGG_PATHWAY	hsa04922:Glucagon signaling pathway	7	2.25806	0.00973528	GYS1, LDHB, PHKG1, PGAM2, PYGM, PPARGC1A, CPT1B	128	99	6879	3.79995	0.850116	0.107274	0.0984262
KEGG_PATHWAY	hsa01230:Biosynthesis of amino acids	6	1.93548	0.010342	PSAT1, PGAM2, ALDOA, SDSL, ENO3, PFKM	128	72	6879	4.47852	0.866919	0.107274	0.0984262
KEGG_PATHWAY	hsa00062:Fatty acid elongation	4	1.29032	0.0105062	ELOVL5, ELOVL2, ACOT2, ACOT1	128	25	6879	8.59875	0.871134	0.107274	0.0984262
KEGG_PATHWAY	hsa04141:Protein processing in endoplasmic reticulum	9	2.90323	0.0126721	DNAJB1, HSP90AA1, HSPH1, HSPA1L, DERL3, SYVN1, CRYAB, HSPA1B, HSPA1A	128	169	6879	2.86201	0.915761	0.122919	0.112782
KEGG_PATHWAY	hsa00051:Fructose and mannose metabolism	4	1.29032	0.0206383	GMDS, ALDOA, PFKM, HK2	128	32	6879	6.71777	0.982503	0.190658	0.174934
KEGG_PATHWAY	hsa01212:Fatty acid metabolism	4	1.29032	0.0582766	ELOVL5, ELOVL2, EHHADH, CPT1B	128	48	6879	4.47852	0.999991	0.513894	0.471511
KEGG_PATHWAY	hsa00330:Arginine and proline metabolism	4	1.29032	0.0643352	CKMT2, CKM, P4HA1, NOS1	128	50	6879	4.29937	0.999998	0.542654	0.497899
KEGG_PATHWAY	hsa04152:AMPK signaling pathway	6	1.93548	0.0767404	GYS1, LEPR, SLC2A4, PPARGC1A, PFKM, CPT1B	128	123	6879	2.62157	1	0.599698	0.550238
KEGG_PATHWAY	hsa05134:Legionellosis	4	1.29032	0.0772807	HSPA1L, EEF1A2, HSPA1B, HSPA1A	128	54	6879	3.9809	1	0.599698	0.550238
KEGG_PATHWAY	hsa05010:Alzheimer's disease	7	2.25806	0.0900606	LPL, ATP2A2, ATP2A1, NOS1, CACNA1S, COX7A1, COX6A2	128	168	6879	2.23926	1	0.648911	0.595393
KEGG_PATHWAY	hsa04810:Regulation of actin cytoskeleton	8	2.58065	0.093089	MYLPF, MYLK2, ACTN3, ACTN2, MYL2, ITGA5, PPP1R12B, FGF21	128	210	6879	2.04732	1	0.648911	0.595393
KEGG_PATHWAY	hsa00640:Propanoate metabolism	3	0.967742	0.0936573	LDHB, EHHADH, ACSS1	128	28	6879	5.75809	1	0.648911	0.595393
All KEGG pathways enriched by HSYA-regulated underexpressed DEGs
Category	Term	Count	%	PValue	Genes	List Total	Pop Hits	Pop Total	Fold Enrichment	Bonferroni	Benjamini	FDR
KEGG_PATHWAY	hsa04710:Circadian rhythm	4	4.16667	0.00084473	PER2, PER3, RORC, BHLHE41	43	31	6879	20.6422	0.0724539	0.0491231	0.0491231
KEGG_PATHWAY	hsa01100:Metabolic pathways	17	17.7083	0.00139572	GAMT, RRM2, MVK, PKLR, HMGCS1, PLA2G4A, MSMO1, SMPD3, ACLY, CYP26A1, BHMT, EXTL1, CYP2U1, FASN, SC5D, UPP2, PRODH	43	1219	6879	2.23101	0.11689	0.0491231	0.0491231
KEGG_PATHWAY	hsa01130:Biosynthesis of antibiotics	7	7.29167	0.00165584	ACLY, MVK, PKLR, HMGCS1, SC5D, MSMO1, PRODH	43	212	6879	5.28225	0.13713	0.0491231	0.0491231
KEGG_PATHWAY	hsa04146:Peroxisome	3	3.125	0.0908637	NUDT7, MVK, PAOX	43	83	6879	5.78229	0.999792	1	1
KEGG_PATHWAY	hsa04012:ErbB signaling pathway	3	3.125	0.0983991	CAMK2B, BTC, ERBB4	43	87	6879	5.51644	0.999901	1	1
